# Supplementary material for: Refining microbial community metabolic models derived from metagenomics using reference-based taxonomic profiling
Source: mSystems. 2024 Aug 13;9(9):e00746-24. doi: 10.1128/msystems.00746-24 (PMC11406951; doi:10.1128/msystems.00746-24)
Supplement: Supplemental Tables — Tables S1 to S15. [file msystems.00746-24-s0002.xlsx]

## Sheet: 1
Supplementary Table 1
List of bacterial species used for input into the reference-guided approach for donor 1 and donor 2 samples. Mean relative abundances for each species were included.
Donor 1 samples										Donor 2 samples
5% cut-off										5% cut-off
k__Bacteria	p__Bacteroidetes	c__Bacteroidia	o__Bacteroidales	f__Rikenellaceae	g__Alistipes	s__Alistipes_putredinis	13.5793			k__Bacteria	p__Bacteroidetes	c__Bacteroidia	o__Bacteroidales	f__Prevotellaceae	g__Prevotella	s__Prevotella_copri_clade_A	27.5654
k__Bacteria	p__Bacteroidetes	c__Bacteroidia	o__Bacteroidales	f__Bacteroidaceae	g__Bacteroides	s__Bacteroides_cellulosilyticus	10.2923			k__Bacteria	p__Bacteroidetes	c__Bacteroidia	o__Bacteroidales	f__Bacteroidales_unclassified	g__Phocaeicola	s__Phocaeicola_vulgatus	5.20627
k__Bacteria	p__Bacteroidetes	c__Bacteroidia	o__Bacteroidales	f__Tannerellaceae	g__Parabacteroides	s__Parabacteroides_merdae	7.33285			2.5% cut-off
k__Bacteria	p__Bacteroidetes	c__Bacteroidia	o__Bacteroidales	f__Rikenellaceae	g__Alistipes	s__Alistipes_finegoldii	7.28664			k__Bacteria	p__Bacteroidetes	c__Bacteroidia	o__Bacteroidales	f__Prevotellaceae	g__Prevotella	s__Prevotella_copri_clade_A	27.5654
k__Bacteria	p__Bacteroidetes	c__Bacteroidia	o__Bacteroidales	f__Bacteroidales_unclassified	g__Phocaeicola	s__Phocaeicola_dorei	5.7755			k__Bacteria	p__Bacteroidetes	c__Bacteroidia	o__Bacteroidales	f__Bacteroidales_unclassified	g__Phocaeicola	s__Phocaeicola_vulgatus	5.20627
k__Bacteria	p__Firmicutes	c__Clostridia	o__Clostridiales	f__Ruminococcaceae	g__GGB9633	s__GGB9633_SGB15090	5.23088			k__Bacteria	p__Bacteroidetes	c__Bacteroidia	o__Bacteroidales	f__Rikenellaceae	g__Alistipes	s__Alistipes_putredinis	4.84139
2.5% cut-off										k__Bacteria	p__Bacteroidetes	c__Bacteroidia	o__Bacteroidales	f__Rikenellaceae	g__Alistipes	s__Alistipes_onderdonkii	4.29859
k__Bacteria	p__Bacteroidetes	c__Bacteroidia	o__Bacteroidales	f__Rikenellaceae	g__Alistipes	s__Alistipes_putredinis	13.5793			k__Bacteria	p__Firmicutes	c__Clostridia	o__Clostridiales	f__Lachnospiraceae	g__Lachnospiraceae_unclassified	s__Eubacterium_rectale	4.12835
k__Bacteria	p__Bacteroidetes	c__Bacteroidia	o__Bacteroidales	f__Bacteroidaceae	g__Bacteroides	s__Bacteroides_cellulosilyticus	10.2923			k__Bacteria	p__Firmicutes	c__Clostridia	o__Clostridiales	f__Lachnospiraceae	g__Lachnospiraceae_unclassified	s__Lachnospiraceae_bacterium_WCA3_601_WT_6H	3.45577
k__Bacteria	p__Bacteroidetes	c__Bacteroidia	o__Bacteroidales	f__Tannerellaceae	g__Parabacteroides	s__Parabacteroides_merdae	7.33285			1% cut-off
k__Bacteria	p__Bacteroidetes	c__Bacteroidia	o__Bacteroidales	f__Rikenellaceae	g__Alistipes	s__Alistipes_finegoldii	7.28664			k__Bacteria	p__Bacteroidetes	c__Bacteroidia	o__Bacteroidales	f__Prevotellaceae	g__Prevotella	s__Prevotella_copri_clade_A	27.5654
k__Bacteria	p__Bacteroidetes	c__Bacteroidia	o__Bacteroidales	f__Bacteroidales_unclassified	g__Phocaeicola	s__Phocaeicola_dorei	5.7755			k__Bacteria	p__Bacteroidetes	c__Bacteroidia	o__Bacteroidales	f__Bacteroidales_unclassified	g__Phocaeicola	s__Phocaeicola_vulgatus	5.20627
k__Bacteria	p__Firmicutes	c__Clostridia	o__Clostridiales	f__Ruminococcaceae	g__GGB9633	s__GGB9633_SGB15090	5.23088			k__Bacteria	p__Bacteroidetes	c__Bacteroidia	o__Bacteroidales	f__Rikenellaceae	g__Alistipes	s__Alistipes_putredinis	4.84139
k__Bacteria	p__Bacteroidetes	c__Bacteroidia	o__Bacteroidales	f__Bacteroidaceae	g__Bacteroides	s__Bacteroides_thetaiotaomicron	3.69252			k__Bacteria	p__Bacteroidetes	c__Bacteroidia	o__Bacteroidales	f__Rikenellaceae	g__Alistipes	s__Alistipes_onderdonkii	4.29859
k__Bacteria	p__Bacteroidetes	c__Bacteroidia	o__Bacteroidales	f__Bacteroidales_unclassified	g__Phocaeicola	s__Phocaeicola_vulgatus	3.59975			k__Bacteria	p__Firmicutes	c__Clostridia	o__Clostridiales	f__Lachnospiraceae	g__Lachnospiraceae_unclassified	s__Eubacterium_rectale	4.12835
k__Bacteria	p__Proteobacteria	c__Alphaproteobacteria	o__Alphaproteobacteria_unclassified	f__Alphaproteobacteria_unclassified	g__GGB6612	s__GGB6612_SGB9346	3.32664			k__Bacteria	p__Firmicutes	c__Clostridia	o__Clostridiales	f__Lachnospiraceae	g__Lachnospiraceae_unclassified	s__Lachnospiraceae_bacterium_WCA3_601_WT_6H	3.45577
k__Bacteria	p__Firmicutes	c__Clostridia	o__Clostridiales	f__Ruminococcaceae	g__Ruminococcaceae_unclassified	s__Ruminococcaceae_bacterium	2.91996			k__Bacteria	p__Actinobacteria	c__Actinobacteria	o__Bifidobacteriales	f__Bifidobacteriaceae	g__Bifidobacterium	s__Bifidobacterium_adolescentis	2.21349
1% cut-off										k__Bacteria	p__Firmicutes	c__Clostridia	o__Clostridiales	f__Ruminococcaceae	g__Faecalibacterium	s__Faecalibacterium_prausnitzii	2.17687
k__Bacteria	p__Bacteroidetes	c__Bacteroidia	o__Bacteroidales	f__Rikenellaceae	g__Alistipes	s__Alistipes_putredinis	13.5793			k__Bacteria	p__Bacteroidetes	c__Bacteroidia	o__Bacteroidales	f__Bacteroidaceae	g__Bacteroides	s__Bacteroides_uniformis	2.14307
k__Bacteria	p__Bacteroidetes	c__Bacteroidia	o__Bacteroidales	f__Bacteroidaceae	g__Bacteroides	s__Bacteroides_cellulosilyticus	10.2923			k__Bacteria	p__Bacteroidetes	c__Bacteroidia	o__Bacteroidales	f__Barnesiellaceae	g__Barnesiella	s__Barnesiella_intestinihominis	2.135
k__Bacteria	p__Bacteroidetes	c__Bacteroidia	o__Bacteroidales	f__Tannerellaceae	g__Parabacteroides	s__Parabacteroides_merdae	7.33285			k__Bacteria	p__Firmicutes	c__Clostridia	o__Clostridiales	f__Ruminococcaceae	g__Ruminococcus	s__Ruminococcus_bicirculans	2.08607
k__Bacteria	p__Bacteroidetes	c__Bacteroidia	o__Bacteroidales	f__Rikenellaceae	g__Alistipes	s__Alistipes_finegoldii	7.28664			k__Bacteria	p__Bacteroidetes	c__Bacteroidia	o__Bacteroidales	f__Bacteroidales_unclassified	g__Phocaeicola	s__Phocaeicola_massiliensis	2.00033
k__Bacteria	p__Bacteroidetes	c__Bacteroidia	o__Bacteroidales	f__Bacteroidales_unclassified	g__Phocaeicola	s__Phocaeicola_dorei	5.7755			k__Bacteria	p__Firmicutes	c__Negativicutes	o__Acidaminococcales	f__Acidaminococcaceae	g__Phascolarctobacterium	s__Phascolarctobacterium_faecium	1.81372
k__Bacteria	p__Firmicutes	c__Clostridia	o__Clostridiales	f__Ruminococcaceae	g__GGB9633	s__GGB9633_SGB15090	5.23088			k__Bacteria	p__Firmicutes	c__Clostridia	o__Clostridiales	f__Lachnospiraceae	g__Roseburia	s__Roseburia_faecis	1.70072
k__Bacteria	p__Bacteroidetes	c__Bacteroidia	o__Bacteroidales	f__Bacteroidaceae	g__Bacteroides	s__Bacteroides_thetaiotaomicron	3.69252			k__Bacteria	p__Firmicutes	c__Clostridia	o__Clostridiales	f__Oscillospiraceae	g__Oscillibacter	s__Oscillibacter_sp_ER4	1.54974
k__Bacteria	p__Bacteroidetes	c__Bacteroidia	o__Bacteroidales	f__Bacteroidales_unclassified	g__Phocaeicola	s__Phocaeicola_vulgatus	3.59975			k__Bacteria	p__Bacteroidetes	c__Bacteroidia	o__Bacteroidales	f__Bacteroidaceae	g__Bacteroides	s__Bacteroides_stercoris	1.30799
k__Bacteria	p__Proteobacteria	c__Alphaproteobacteria	o__Alphaproteobacteria_unclassified	f__Alphaproteobacteria_unclassified	g__GGB6612	s__GGB6612_SGB9346	3.32664			k__Bacteria	p__Firmicutes	c__Clostridia	o__Clostridiales	f__Ruminococcaceae	g__Gemmiger	s__Gemmiger_formicilis	1.29545
k__Bacteria	p__Firmicutes	c__Clostridia	o__Clostridiales	f__Ruminococcaceae	g__Ruminococcaceae_unclassified	s__Ruminococcaceae_bacterium	2.91996			k__Bacteria	p__Bacteroidetes	c__Bacteroidia	o__Bacteroidales	f__Rikenellaceae	g__Alistipes	s__Alistipes_communis	1.21543
k__Bacteria	p__Firmicutes	c__Clostridia	o__Clostridia_unclassified	f__Clostridia_unclassified	g__Clostridia_unclassified	s__Clostridia_bacterium	2.06698			k__Bacteria	p__Firmicutes	c__Clostridia	o__Clostridiales	f__Ruminococcaceae	g__Faecalibacterium	s__Faecalibacterium_prausnitzii	1.17992
k__Bacteria	p__Bacteroidetes	c__Bacteroidia	o__Bacteroidales	f__Bacteroidaceae	g__Bacteroides	s__Bacteroides_fragilis	1.81224			k__Bacteria	p__Bacteroidetes	c__Bacteroidia	o__Bacteroidales	f__Bacteroidaceae	g__Bacteroides	s__Bacteroides_xylanisolvens	1.14333
k__Bacteria	p__Bacteroidetes	c__Bacteroidia	o__Bacteroidales	f__Odoribacteraceae	g__Odoribacter	s__Odoribacter_splanchnicus	1.75658			k__Bacteria	p__Bacteroidetes	c__Bacteroidia	o__Bacteroidales	f__Bacteroidaceae	g__Bacteroides	s__Bacteroides_caccae	1.07897
k__Bacteria	p__Bacteroidetes	c__Bacteroidia	o__Bacteroidales	f__Rikenellaceae	g__Alistipes	s__Alistipes_shahii	1.64811			k__Bacteria	p__Firmicutes	c__Clostridia	o__Clostridiales	f__Ruminococcaceae	g__Candidatus_Cibiobacter	s__Candidatus_Cibiobacter_qucibialis	1.03654
k__Bacteria	p__Firmicutes	c__Negativicutes	o__Acidaminococcales	f__Acidaminococcaceae	g__Phascolarctobacterium	s__Phascolarctobacterium_faecium	1.61595			k__Bacteria	p__Firmicutes	c__Clostridia	o__Clostridiales	f__Lachnospiraceae	g__Roseburia	s__Roseburia_sp_AF02_12	1.03585
k__Bacteria	p__Firmicutes	c__Clostridia	o__Clostridiales	f__Ruminococcaceae	g__Faecalibacterium	s__Faecalibacterium_prausnitzii	1.3358			k__Bacteria	p__Firmicutes	c__Clostridia	o__Clostridiales	f__Clostridiaceae	g__Clostridium	s__Clostridium_sp_AF15_49	1.02018
k__Bacteria	p__Bacteroidetes	c__Bacteroidia	o__Bacteroidales	f__Rikenellaceae	g__Alistipes	s__Alistipes_inops	1.22606			0.5% cut-off
k__Bacteria	p__Firmicutes	c__Clostridia	o__Clostridiales	f__Lachnospiraceae	g__Blautia	s__Blautia_wexlerae	1.17339			k__Bacteria	p__Bacteroidetes	c__Bacteroidia	o__Bacteroidales	f__Prevotellaceae	g__Prevotella	s__Prevotella_copri_clade_A	27.5654
k__Bacteria	p__Firmicutes	c__Clostridia	o__Clostridiales	f__Ruminococcaceae	g__Ruminococcus	s__Ruminococcus_bromii	1.09958			k__Bacteria	p__Bacteroidetes	c__Bacteroidia	o__Bacteroidales	f__Bacteroidales_unclassified	g__Phocaeicola	s__Phocaeicola_vulgatus	5.20627
k__Bacteria	p__Firmicutes	c__Clostridia	o__Clostridiales	f__Ruminococcaceae	g__GGB9635	s__GGB9635_SGB15106	1.02597			k__Bacteria	p__Bacteroidetes	c__Bacteroidia	o__Bacteroidales	f__Rikenellaceae	g__Alistipes	s__Alistipes_putredinis	4.84139
0.5% cut-off										k__Bacteria	p__Bacteroidetes	c__Bacteroidia	o__Bacteroidales	f__Rikenellaceae	g__Alistipes	s__Alistipes_onderdonkii	4.29859
k__Bacteria	p__Bacteroidetes	c__Bacteroidia	o__Bacteroidales	f__Rikenellaceae	g__Alistipes	s__Alistipes_putredinis	13.5793			k__Bacteria	p__Firmicutes	c__Clostridia	o__Clostridiales	f__Lachnospiraceae	g__Lachnospiraceae_unclassified	s__Eubacterium_rectale	4.12835
k__Bacteria	p__Bacteroidetes	c__Bacteroidia	o__Bacteroidales	f__Bacteroidaceae	g__Bacteroides	s__Bacteroides_cellulosilyticus	10.2923			k__Bacteria	p__Firmicutes	c__Clostridia	o__Clostridiales	f__Lachnospiraceae	g__Lachnospiraceae_unclassified	s__Lachnospiraceae_bacterium_WCA3_601_WT_6H	3.45577
k__Bacteria	p__Bacteroidetes	c__Bacteroidia	o__Bacteroidales	f__Tannerellaceae	g__Parabacteroides	s__Parabacteroides_merdae	7.33285			k__Bacteria	p__Actinobacteria	c__Actinobacteria	o__Bifidobacteriales	f__Bifidobacteriaceae	g__Bifidobacterium	s__Bifidobacterium_adolescentis	2.21349
k__Bacteria	p__Bacteroidetes	c__Bacteroidia	o__Bacteroidales	f__Rikenellaceae	g__Alistipes	s__Alistipes_finegoldii	7.28664			k__Bacteria	p__Firmicutes	c__Clostridia	o__Clostridiales	f__Ruminococcaceae	g__Faecalibacterium	s__Faecalibacterium_prausnitzii	2.17687
k__Bacteria	p__Bacteroidetes	c__Bacteroidia	o__Bacteroidales	f__Bacteroidales_unclassified	g__Phocaeicola	s__Phocaeicola_dorei	5.7755			k__Bacteria	p__Bacteroidetes	c__Bacteroidia	o__Bacteroidales	f__Bacteroidaceae	g__Bacteroides	s__Bacteroides_uniformis	2.14307
k__Bacteria	p__Firmicutes	c__Clostridia	o__Clostridiales	f__Ruminococcaceae	g__GGB9633	s__GGB9633_SGB15090	5.23088			k__Bacteria	p__Bacteroidetes	c__Bacteroidia	o__Bacteroidales	f__Barnesiellaceae	g__Barnesiella	s__Barnesiella_intestinihominis	2.135
k__Bacteria	p__Bacteroidetes	c__Bacteroidia	o__Bacteroidales	f__Bacteroidaceae	g__Bacteroides	s__Bacteroides_thetaiotaomicron	3.69252			k__Bacteria	p__Firmicutes	c__Clostridia	o__Clostridiales	f__Ruminococcaceae	g__Ruminococcus	s__Ruminococcus_bicirculans	2.08607
k__Bacteria	p__Bacteroidetes	c__Bacteroidia	o__Bacteroidales	f__Bacteroidales_unclassified	g__Phocaeicola	s__Phocaeicola_vulgatus	3.59975			k__Bacteria	p__Bacteroidetes	c__Bacteroidia	o__Bacteroidales	f__Bacteroidales_unclassified	g__Phocaeicola	s__Phocaeicola_massiliensis	2.00033
k__Bacteria	p__Proteobacteria	c__Alphaproteobacteria	o__Alphaproteobacteria_unclassified	f__Alphaproteobacteria_unclassified	g__GGB6612	s__GGB6612_SGB9346	3.32664			k__Bacteria	p__Firmicutes	c__Negativicutes	o__Acidaminococcales	f__Acidaminococcaceae	g__Phascolarctobacterium	s__Phascolarctobacterium_faecium	1.81372
k__Bacteria	p__Firmicutes	c__Clostridia	o__Clostridiales	f__Ruminococcaceae	g__Ruminococcaceae_unclassified	s__Ruminococcaceae_bacterium	2.91996			k__Bacteria	p__Firmicutes	c__Clostridia	o__Clostridiales	f__Lachnospiraceae	g__Roseburia	s__Roseburia_faecis	1.70072
k__Bacteria	p__Firmicutes	c__Clostridia	o__Clostridia_unclassified	f__Clostridia_unclassified	g__Clostridia_unclassified	s__Clostridia_bacterium	2.06698			k__Bacteria	p__Firmicutes	c__Clostridia	o__Clostridiales	f__Oscillospiraceae	g__Oscillibacter	s__Oscillibacter_sp_ER4	1.54974
k__Bacteria	p__Bacteroidetes	c__Bacteroidia	o__Bacteroidales	f__Bacteroidaceae	g__Bacteroides	s__Bacteroides_fragilis	1.81224			k__Bacteria	p__Bacteroidetes	c__Bacteroidia	o__Bacteroidales	f__Bacteroidaceae	g__Bacteroides	s__Bacteroides_stercoris	1.30799
k__Bacteria	p__Bacteroidetes	c__Bacteroidia	o__Bacteroidales	f__Odoribacteraceae	g__Odoribacter	s__Odoribacter_splanchnicus	1.75658			k__Bacteria	p__Firmicutes	c__Clostridia	o__Clostridiales	f__Ruminococcaceae	g__Gemmiger	s__Gemmiger_formicilis	1.29545
k__Bacteria	p__Bacteroidetes	c__Bacteroidia	o__Bacteroidales	f__Rikenellaceae	g__Alistipes	s__Alistipes_shahii	1.64811			k__Bacteria	p__Bacteroidetes	c__Bacteroidia	o__Bacteroidales	f__Rikenellaceae	g__Alistipes	s__Alistipes_communis	1.21543
k__Bacteria	p__Firmicutes	c__Negativicutes	o__Acidaminococcales	f__Acidaminococcaceae	g__Phascolarctobacterium	s__Phascolarctobacterium_faecium	1.61595			k__Bacteria	p__Firmicutes	c__Clostridia	o__Clostridiales	f__Ruminococcaceae	g__Faecalibacterium	s__Faecalibacterium_prausnitzii	1.17992
k__Bacteria	p__Firmicutes	c__Clostridia	o__Clostridiales	f__Ruminococcaceae	g__Faecalibacterium	s__Faecalibacterium_prausnitzii	1.3358			k__Bacteria	p__Bacteroidetes	c__Bacteroidia	o__Bacteroidales	f__Bacteroidaceae	g__Bacteroides	s__Bacteroides_xylanisolvens	1.14333
k__Bacteria	p__Bacteroidetes	c__Bacteroidia	o__Bacteroidales	f__Rikenellaceae	g__Alistipes	s__Alistipes_inops	1.22606			k__Bacteria	p__Bacteroidetes	c__Bacteroidia	o__Bacteroidales	f__Bacteroidaceae	g__Bacteroides	s__Bacteroides_caccae	1.07897
k__Bacteria	p__Firmicutes	c__Clostridia	o__Clostridiales	f__Lachnospiraceae	g__Blautia	s__Blautia_wexlerae	1.17339			k__Bacteria	p__Firmicutes	c__Clostridia	o__Clostridiales	f__Ruminococcaceae	g__Candidatus_Cibiobacter	s__Candidatus_Cibiobacter_qucibialis	1.03654
k__Bacteria	p__Firmicutes	c__Clostridia	o__Clostridiales	f__Ruminococcaceae	g__Ruminococcus	s__Ruminococcus_bromii	1.09958			k__Bacteria	p__Firmicutes	c__Clostridia	o__Clostridiales	f__Lachnospiraceae	g__Roseburia	s__Roseburia_sp_AF02_12	1.03585
k__Bacteria	p__Firmicutes	c__Clostridia	o__Clostridiales	f__Ruminococcaceae	g__GGB9635	s__GGB9635_SGB15106	1.02597			k__Bacteria	p__Firmicutes	c__Clostridia	o__Clostridiales	f__Clostridiaceae	g__Clostridium	s__Clostridium_sp_AF15_49	1.02018
k__Bacteria	p__Firmicutes	c__Clostridia	o__Clostridiales	f__Ruminococcaceae	g__Ruminococcus	s__Ruminococcus_bicirculans	0.949393			k__Bacteria	p__Proteobacteria	c__Gammaproteobacteria	o__Pasteurellales	f__Pasteurellaceae	g__Haemophilus	s__Haemophilus_parainfluenzae	0.921921
k__Bacteria	p__Firmicutes	c__Clostridia	o__Clostridiales	f__Clostridiaceae	g__Clostridium	s__Clostridium_sp_AF34_10BH	0.848668			k__Bacteria	p__Bacteroidetes	c__Bacteroidia	o__Bacteroidales	f__Tannerellaceae	g__Parabacteroides	s__Parabacteroides_distasonis	0.897086
k__Bacteria	p__Firmicutes	c__Clostridia	o__Clostridiales	f__Ruminococcaceae	g__Faecalibacterium	s__Faecalibacterium_prausnitzii	0.814762			k__Bacteria	p__Firmicutes	c__Clostridia	o__Clostridia_unclassified	f__Clostridia_unclassified	g__Clostridia_unclassified	s__Clostridia_bacterium	0.87777
k__Bacteria	p__Firmicutes	c__Clostridia	o__Clostridiales	f__Ruminococcaceae	g__GGB9602	s__GGB9602_SGB15031	0.736241			k__Bacteria	p__Bacteroidetes	c__Bacteroidia	o__Bacteroidales	f__Bacteroidaceae	g__Bacteroides	s__Bacteroides_faecis	0.749154
k__Archaea	p__Euryarchaeota	c__Methanobacteria	o__Methanobacteriales	f__Methanobacteriaceae	g__Methanobrevibacter	s__Methanobrevibacter_smithii	0.688684			k__Bacteria	p__Proteobacteria	c__Gammaproteobacteria	o__Enterobacterales	f__Enterobacteriaceae	g__Escherichia	s__Escherichia_coli	0.711122
k__Bacteria	p__Firmicutes	c__Clostridia	o__Clostridiales	f__Lachnospiraceae	g__Lachnospiraceae_unclassified	s__Eubacterium_rectale	0.677694			k__Bacteria	p__Firmicutes	c__Clostridia	o__Clostridia_unclassified	f__Clostridia_unclassified	g__GGB9758	s__GGB9758_SGB15368	0.645015
k__Bacteria	p__Firmicutes	c__Clostridia	o__Clostridiales	f__Lachnospiraceae	g__Coprococcus	s__Coprococcus_eutactus	0.677629			k__Bacteria	p__Bacteroidetes	c__Bacteroidia	o__Bacteroidales	f__Odoribacteraceae	g__Odoribacter	s__Odoribacter_splanchnicus	0.636644
k__Bacteria	p__Firmicutes	c__Clostridia	o__Clostridiales	f__Oscillospiraceae	g__Oscillibacter	s__Oscillibacter_sp_ER4	0.664413			k__Bacteria	p__Bacteroidetes	c__Bacteroidia	o__Bacteroidales	f__Tannerellaceae	g__Parabacteroides	s__Parabacteroides_johnsonii	0.609684
k__Bacteria	p__Firmicutes	c__Clostridia	o__Clostridiales	f__Ruminococcaceae	g__GGB9615	s__GGB9615_SGB15053	0.626715			k__Bacteria	p__Firmicutes	c__Clostridia	o__Clostridiales	f__Ruminococcaceae	g__Ruminococcaceae_unclassified	s__Ruminococcaceae_unclassified_SGB15233	0.592931
k__Bacteria	p__Firmicutes	c__Clostridia	o__Clostridiales	f__Ruminococcaceae	g__Candidatus_Cibiobacter	s__Candidatus_Cibiobacter_qucibialis	0.61613			k__Bacteria	p__Firmicutes	c__Clostridia	o__Clostridiales	f__Ruminococcaceae	g__GGB9632	s__GGB9632_SGB15089	0.541612
k__Bacteria	p__Firmicutes	c__Clostridia	o__Clostridiales	f__Ruminococcaceae	g__Gemmiger	s__Gemmiger_formicilis	0.599077			k__Bacteria	p__Firmicutes	c__Clostridia	o__Clostridiales	f__Lachnospiraceae	g__Lachnospira	s__Lachnospira_eligens	0.535003
k__Bacteria	p__Firmicutes	c__Clostridia	o__Clostridiales	f__Clostridiaceae	g__Clostridium	s__Clostridium_sp_AF36_4	0.545711			k__Bacteria	p__Bacteroidetes	c__Bacteroidia	o__Bacteroidales	f__Bacteroidales_unclassified	g__Phocaeicola	s__Phocaeicola_dorei	0.526065
k__Bacteria	p__Firmicutes	c__Clostridia	o__Clostridia_unclassified	f__Clostridia_unclassified	g__Clostridia_unclassified	s__Clostridia_unclassified_SGB6317	0.540645			k__Bacteria	p__Firmicutes	c__Clostridia	o__Clostridiales	f__Ruminococcaceae	g__Faecalibacterium	s__Faecalibacterium_prausnitzii	0.498458
k__Bacteria	p__Verrucomicrobia	c__Verrucomicrobiae	o__Verrucomicrobiales	f__Akkermansiaceae	g__Akkermansia	s__Akkermansia_muciniphila	0.509189

## Sheet: 2
Supplementary Table 2
List of metagenome-assembled genomes (MAGs) used for input into the MAG-guided approach for donor 1.
Refined bins
Bin Id	Completeness	Contamination	GTDBv207_classification
bin.167	100	0	d__Archaea;p__Methanobacteriota;c__Methanobacteria;o__Methanobacteriales;f__Methanobacteriaceae;g__Methanobrevibacter_A;s__Methanobrevibacter_A smithii
bin.179	100	0.81	d__Bacteria;p__Actinobacteriota;c__Coriobacteriia;o__Coriobacteriales;f__Coriobacteriaceae;g__Collinsella;s__Collinsella sp900544645
bin.151	99.98	1.5	d__Bacteria;p__Firmicutes_C;c__Negativicutes;o__Acidaminococcales;f__Acidaminococcaceae;g__Phascolarctobacterium;s__Phascolarctobacterium faecium
bin.120	99.89	0	d__Bacteria;p__Firmicutes_A;c__Clostridia;o__Oscillospirales;f__Ruminococcaceae;g__Faecalibacterium;s__Faecalibacterium prausnitzii_C
bin.68	99.62	0.38	d__Bacteria;p__Bacteroidota;c__Bacteroidia;o__Bacteroidales;f__Tannerellaceae;g__Parabacteroides;s__Parabacteroides merdae
bin.149	99.52	0	d__Bacteria;p__Bacteroidota;c__Bacteroidia;o__Bacteroidales;f__Rikenellaceae;g__Tidjanibacter;s__Tidjanibacter inops_A
bin.35	99.52	0.96	d__Bacteria;p__Bacteroidota;c__Bacteroidia;o__Bacteroidales;f__Rikenellaceae;g__Alistipes;s__Alistipes putredinis
bin.4	99.52	0.16	d__Bacteria;p__Firmicutes_A;c__Clostridia;o__Lachnospirales;f__Lachnospiraceae;g__Agathobacter;s__Agathobacter rectalis
bin.97	99.52	1.45	d__Bacteria;p__Firmicutes_A;c__Clostridia;o__Lachnospirales;f__Lachnospiraceae;g__Acetatifactor;s__Acetatifactor sp900066565
bin.134	99.46	0	d__Bacteria;p__Bacteroidota;c__Bacteroidia;o__Bacteroidales;f__Marinifilaceae;g__Odoribacter;s__Odoribacter splanchnicus
bin.34	99.37	0	d__Bacteria;p__Firmicutes_A;c__Clostridia;o__Lachnospirales;f__Lachnospiraceae;g__Blautia_A;s__Blautia_A wexlerae
bin.45	99.33	1.01	d__Bacteria;p__Firmicutes_A;c__Clostridia;o__Oscillospirales;f__Acutalibacteraceae;g__Ruminococcus_E;s__Ruminococcus_E bromii_B
bin.86	99.33	0	d__Bacteria;p__Firmicutes_A;c__Clostridia;o__Lachnospirales;f__Lachnospiraceae;g__Coprococcus;s__Coprococcus sp900066115
bin.7	99.04	0	d__Bacteria;p__Bacteroidota;c__Bacteroidia;o__Bacteroidales;f__Rikenellaceae;g__Alistipes;s__Alistipes finegoldii
bin.117	98.95	1.27	d__Bacteria;p__Firmicutes_A;c__Clostridia;o__Lachnospirales;f__Lachnospiraceae;g__Fusicatenibacter;s__Fusicatenibacter saccharivorans
bin.163	98.66	1.23	d__Bacteria;p__Firmicutes_A;c__Clostridia;o__Lachnospirales;f__Lachnospiraceae;g__Anaerostipes;s__Anaerostipes hadrus
bin.79	98.66	0.34	d__Bacteria;p__Firmicutes_A;c__Clostridia;o__Lachnospirales;f__Lachnospiraceae;g__Lachnospira;s__Lachnospira rogosae_A
bin.147	98.63	0	d__Bacteria;p__Firmicutes_A;c__Clostridia;o__Oscillospirales;f__Ruminococcaceae;g__Ruminococcus_D;s__Ruminococcus_D bicirculans
bin.178	98.48	0	d__Bacteria;p__Firmicutes_A;c__Clostridia;o__Oscillospirales;f__Oscillospiraceae;g__Faecousia;s__Faecousia sp000434635
bin.110	98.41	0.67	d__Bacteria;p__Firmicutes_A;c__Clostridia;o__Oscillospirales;f__Acutalibacteraceae;g__UBA1417;s__UBA1417 sp003531055
bin.12	97.99	1.34	d__Bacteria;p__Firmicutes_A;c__Clostridia;o__UBA1381;f__UBA1381;g__CAG-41;s__CAG-41 sp900066215
bin.23	97.99	0	d__Bacteria;p__Firmicutes_A;c__Clostridia;o__Oscillospirales;f__Ruminococcaceae;g__Anaerotruncus;s__Anaerotruncus massiliensis
bin.3	97.99	0	d__Bacteria;p__Firmicutes_A;c__Clostridia;o__Lachnospirales;f__Lachnospiraceae;g__Eubacterium_F;s__Eubacterium_F sp003491505
bin.37	97.99	0	d__Bacteria;p__Firmicutes_A;c__Clostridia;o__Lachnospirales;f__Anaerotignaceae;g__Anaerotignum;s__Anaerotignum faecicola
bin.71	97.99	0	d__Bacteria;p__Firmicutes_A;c__Clostridia;o__Oscillospirales;f__Ruminococcaceae;g__CAG-115;s__CAG-115 sp003531585
bin.22	97.96	0	d__Bacteria;p__Verrucomicrobiota;c__Verrucomicrobiae;o__Verrucomicrobiales;f__Akkermansiaceae;g__Akkermansia;s__Akkermansia muciniphila_B
bin.102	97.9	1.05	d__Bacteria;p__Firmicutes_A;c__Clostridia;o__Christensenellales;f__QALW01;g__UMGS1322;s__UMGS1322 sp900550765
bin.136	97.87	1.74	d__Bacteria;p__Firmicutes_A;c__Clostridia;o__Lachnospirales;f__CAG-274;g__CAG-274;s__CAG-274 sp000432155
bin.131	97.85	0	d__Bacteria;p__Proteobacteria;c__Alphaproteobacteria;o__RF32;f__CAG-239;g__Scatacola_A;s__Scatacola_A faecigallinarum
bin.72	97.32	0	d__Bacteria;p__Firmicutes_A;c__Clostridia;o__Oscillospirales;f__Acutalibacteraceae;g__CAG-217;s__CAG-217 sp000436335
bin.96	97.31	0.32	d__Bacteria;p__Firmicutes_A;c__Clostridia;o__Lachnospirales;f__Lachnospiraceae;g__Copromonas;s__Copromonas sp000435795
bin.150	97.28	0	d__Bacteria;p__Firmicutes_A;c__Clostridia;o__Oscillospirales;f__Ruminococcaceae;g__Gemmiger;s__Gemmiger qucibialis
bin.113	97.26	0.24	d__Bacteria;p__Bacteroidota;c__Bacteroidia;o__Bacteroidales;f__Bacteroidaceae;g__Bacteroides;s__Bacteroides thetaiotaomicron
bin.114	96.86	1.21	d__Bacteria;p__Firmicutes_A;c__Clostridia;o__Lachnospirales;f__Lachnospiraceae;g__Agathobacter;s__Agathobacter faecis
bin.47	96.36	0.71	d__Bacteria;p__Firmicutes;c__Bacilli;o__Erysipelotrichales;f__Erysipelotrichaceae;g__Holdemanella;s__Holdemanella porci
bin.56	96.15	0.23	d__Bacteria;p__Firmicutes_A;c__Clostridia;o__Oscillospirales;f__Ruminococcaceae;g__Gemmiger;s__Gemmiger formicilis
bin.9	95.97	0.22	d__Bacteria;p__Firmicutes_A;c__Clostridia;o__Oscillospirales;f__Ruminococcaceae;g__Ruminococcus_C;s__Ruminococcus_C callidus
bin.50	95.4	0.37	d__Bacteria;p__Bacteroidota;c__Bacteroidia;o__Bacteroidales;f__Bacteroidaceae;g__Bacteroides;s__Bacteroides fragilis
bin.107	95.12	0.67	d__Bacteria;p__Firmicutes_A;c__Clostridia;o__Oscillospirales;f__Butyricicoccaceae;g__Pseudobutyricicoccus;s__Pseudobutyricicoccus lothianensis
bin.89	94.97	1.01	d__Bacteria;p__Firmicutes_A;c__Clostridia;o__Oscillospirales;f__Butyricicoccaceae;g__Agathobaculum;s__Agathobaculum butyriciproducens
bin.59	94.78	0	d__Bacteria;p__Firmicutes_A;c__Clostridia;o__Lachnospirales;f__Lachnospiraceae;g__Lachnospira;s__Lachnospira sp000437735
bin.69	94.63	0.17	d__Bacteria;p__Firmicutes_A;c__Clostridia;o__Oscillospirales;f__Oscillospiraceae;g__ER4;s__ER4 sp900317525
bin.38	94.09	0.02	d__Bacteria;p__Firmicutes_A;c__Clostridia;o__Lachnospirales;f__Lachnospiraceae;g__Clostridium_Q;s__Clostridium_Q fessum
bin.143	93.74	0	d__Bacteria;p__Firmicutes_A;c__Clostridia;o__Oscillospirales;f__UBA644;g__UBA644;s__UBA644 sp900547165
bin.172	93.65	0.18	d__Bacteria;p__Firmicutes;c__Bacilli;o__Erysipelotrichales;f__Coprobacillaceae;g__Faecalibacillus;s__Faecalibacillus intestinalis
bin.10	93.6	0.63	d__Bacteria;p__Firmicutes_A;c__Clostridia;o__Lachnospirales;f__Lachnospiraceae;g__Enterocloster;s__Enterocloster sp000431375
bin.111	93.19	1.02	d__Bacteria;p__Firmicutes_A;c__Clostridia;o__Oscillospirales;f__Ruminococcaceae;g__Faecalibacterium;s__Faecalibacterium sp900539945
bin.142	93.11	0.68	d__Bacteria;p__Firmicutes_A;c__Clostridia;o__Oscillospirales;f__Ruminococcaceae;g__Faecalibacterium;s__Faecalibacterium prausnitzii
bin.6	92.88	1.28	d__Bacteria;p__Firmicutes_A;c__Clostridia;o__Christensenellales;f__CAG-74;g__Ventricola;s__Ventricola sp900548125
bin.137	92.24	1.18	d__Bacteria;p__Firmicutes_A;c__Clostridia;o__Oscillospirales;f__Acutalibacteraceae;g__CAG-177;s__CAG-177 sp003538135
bin.60	92.02	0.22	d__Bacteria;p__Firmicutes_A;c__Clostridia;o__Oscillospirales;f__Ruminococcaceae;g__Ruminiclostridium_E;s__Ruminiclostridium_E siraeum
bin.90	91.94	0.08	d__Bacteria;p__Firmicutes_A;c__Clostridia;o__Christensenellales;f__Borkfalkiaceae;g__Gallimonas;s__Gallimonas caecicola
bin.53	90.73	2.42	d__Bacteria;p__Firmicutes_A;c__Clostridia;o__Christensenellales;f__CAG-314;g__CAG-314;s__CAG-314 sp000437915
bin.74	90.6	1.01	d__Bacteria;p__Firmicutes_A;c__Clostridia;o__Oscillospirales;f__Oscillospiraceae;g__CAG-83;s__CAG-83 sp000435975
bin.174	90.08	0.56	d__Bacteria;p__Firmicutes_A;c__Clostridia;o__Oscillospirales;f__Oscillospiraceae;g__Lawsonibacter;s__Lawsonibacter asaccharolyticus
bin.17	90.07	0.63	d__Bacteria;p__Firmicutes_A;c__Clostridia;o__Lachnospirales;f__Lachnospiraceae;g__UBA3402;s__UBA3402 sp003478355
bin.57	89.9	0	d__Bacteria;p__Firmicutes_A;c__Clostridia;o__Oscillospirales;f__Oscillospiraceae;g__Dysosmobacter;s__Dysosmobacter welbionis
bin.164	89.68	0.4	d__Bacteria;p__Firmicutes_A;c__Clostridia;o__Christensenellales;f__CAG-74;g__Alectryocaccomicrobium;s__Alectryocaccomicrobium faecavium
bin.158	88.59	0	d__Bacteria;p__Firmicutes_A;c__Clostridia;o__Oscillospirales;f__Oscillospiraceae;g__UBA738;s__UBA738 sp003522945
bin.170	88.48	1.4	d__Bacteria;p__Firmicutes_A;c__Clostridia;o__Oscillospirales;f__Oscillospiraceae;g__CAG-83;s__CAG-83 sp000435555
bin.48	87.38	1.01	d__Bacteria;p__Firmicutes_A;c__Clostridia;o__Oscillospirales;f__Oscillospiraceae;g__CAG-170;s__CAG-170 sp003516765
bin.39	86.97	1.27	d__Bacteria;p__Firmicutes_A;c__Clostridia;o__Lachnospirales;f__Lachnospiraceae;g__Enterocloster;s__Enterocloster lavalensis
bin.52	86.32	1.71	d__Bacteria;p__Cyanobacteria;c__Vampirovibrionia;o__Gastranaerophilales;f__Gastranaerophilaceae;g__Stercorousia;s__Stercorousia sp000437435
bin.49	86.17	1.32	d__Bacteria;p__Firmicutes_A;c__Clostridia;o__Peptostreptococcales;f__Anaerovoracaceae;g__QAKD01;s__QAKD01 sp003343965
bin.73	86.04	0.67	d__Bacteria;p__Firmicutes_A;c__Clostridia;o__Lachnospirales;f__Lachnospiraceae;g__Eubacterium_F;s__Eubacterium_F sp000433735
bin.33	85.73	1.64	d__Bacteria;p__Firmicutes_A;c__Clostridia;o__Christensenellales;f__UBA1750;g__Spyradocola;s__Spyradocola merdavium
bin.91	85.53	1.27	d__Bacteria;p__Firmicutes_A;c__Clostridia;o__Lachnospirales;f__Lachnospiraceae;g__UMGS1375;s__UMGS1375 sp900066615
bin.152	85.52	1.68	d__Bacteria;p__Bacteroidota;c__Bacteroidia;o__Bacteroidales;f__Rikenellaceae;g__Alistipes;s__Alistipes shahii
bin.44	85.46	0.95	d__Bacteria;p__Firmicutes_A;c__Clostridia;o__Lachnospirales;f__Lachnospiraceae;g__Blautia_A;s__Blautia_A faecis
bin.123	84.37	0	d__Bacteria;p__Firmicutes_A;c__Clostridia;o__Lachnospirales;f__Lachnospiraceae;g__KLE1615;s__KLE1615 sp900066985
bin.122	83.67	1.71	d__Bacteria;p__Firmicutes_A;c__Clostridia;o__Lachnospirales;f__Lachnospiraceae;g__Roseburia;s__Roseburia hominis
bin.31	83.43	2.03	d__Bacteria;p__Firmicutes_A;c__Clostridia;o__Lachnospirales;f__Lachnospiraceae;g__Copromonas;s__Copromonas sp900066535
bin.26	83.39	1.36	d__Bacteria;p__Firmicutes_A;c__Clostridia;o__Oscillospirales;f__Ruminococcaceae;g__Avimicrobium;s__
bin.95	81.97	2.33	d__Bacteria;p__Bacteroidota;c__Bacteroidia;o__Bacteroidales;f__Bacteroidaceae;g__Bacteroides;s__Bacteroides cellulosilyticus
bin.80	81.77	0	d__Bacteria;p__Firmicutes_A;c__Clostridia;o__Oscillospirales;f__Oscillospiraceae;g__ER4;s__ER4 sp000765235
bin.99	81.35	0.15	d__Bacteria;p__Firmicutes_A;c__Clostridia;o__Christensenellales;f__Borkfalkiaceae;g__Scatosoma;s__
bin.41	81.31	0.06	d__Bacteria;p__Firmicutes_A;c__Clostridia;o__Oscillospirales;f__Oscillospiraceae;g__Dysosmobacter;s__Dysosmobacter sp001916835
bin.100	80.69	2.13	d__Bacteria;p__Firmicutes_A;c__Clostridia;o__TANB77;f__CAG-508;g__Merdicola;s__Merdicola sp001915925
bin.75	80.59	2.63	d__Bacteria;p__Firmicutes_A;c__Clostridia;o__Oscillospirales;f__Oscillospiraceae;g__CAG-103;s__CAG-103 sp900757655
bin.5	80.17	2.66	d__Bacteria;p__Firmicutes_A;c__Clostridia;o__Lachnospirales;f__Lachnospiraceae;g__Dorea_A;s__Dorea_A longicatena_B
bin.133	79.29	0.73	d__Bacteria;p__Firmicutes_A;c__Clostridia;o__Lachnospirales;f__Lachnospiraceae;g__Anaerobutyricum;s__Anaerobutyricum hallii
bin.138	78.76	1.06	d__Bacteria;p__Firmicutes_A;c__Clostridia;o__Oscillospirales;f__Oscillospiraceae;g__Evtepia;s__Evtepia excrementipullorum
bin.19	77.66	1.4	d__Bacteria;p__Actinobacteriota;c__Coriobacteriia;o__Coriobacteriales;f__Eggerthellaceae;g__CAG-1427;s__CAG-1427 sp000435475
bin.132	77.3	0.48	d__Bacteria;p__Firmicutes_A;c__Clostridia;o__UBA1212;f__UBA1255;g__Egerieisoma;s__Egerieisoma faecipullorum
bin.67	77.13	2.03	d__Bacteria;p__Firmicutes_A;c__Clostridia;o__Oscillospirales;f__Ruminococcaceae;g__Negativibacillus;s__Negativibacillus sp000435195
bin.58	76.56	0.22	d__Bacteria;p__Firmicutes_A;c__Clostridia;o__TANB77;f__CAG-508;g__CAG-273;s__CAG-273 sp000438355

## Sheet: 3
Supplementary Table 3
List of metagenome-assembled genomes (MAGs) used for input into the MAG-guided approach for donor 2.
Refined bins
Bin Id	Completeness	Contamination	GTDBv207_classification
bin.103	100	0	d__Bacteria;p__Firmicutes_A;c__Clostridia;o__Lachnospirales;f__Lachnospiraceae;g__Clostridium_Q;s__Clostridium_Q fessum
bin.130	100	0	d__Bacteria;p__Bacteroidota;c__Bacteroidia;o__Bacteroidales;f__Rikenellaceae;g__Alistipes_A;s__Alistipes_A pullistercoris
bin.79	100	0.09	d__Bacteria;p__Actinobacteriota;c__Actinomycetia;o__Actinomycetales;f__Bifidobacteriaceae;g__Bifidobacterium;s__Bifidobacterium adolescentis
bin.110	99.98	1.5	d__Bacteria;p__Firmicutes_C;c__Negativicutes;o__Acidaminococcales;f__Acidaminococcaceae;g__Phascolarctobacterium;s__Phascolarctobacterium faecium
bin.87	99.97	0.48	d__Bacteria;p__Bacteroidota;c__Bacteroidia;o__Bacteroidales;f__Rikenellaceae;g__Alistipes;s__Alistipes communis
bin.149	99.88	0.32	d__Bacteria;p__Proteobacteria;c__Gammaproteobacteria;o__Enterobacterales;f__Enterobacteriaceae;g__Citrobacter_B;s__Citrobacter_B koseri
bin.20	99.52	1.45	d__Bacteria;p__Firmicutes_A;c__Clostridia;o__Lachnospirales;f__Lachnospiraceae;g__Acetatifactor;s__Acetatifactor intestinalis
bin.109	99.46	0	d__Bacteria;p__Bacteroidota;c__Bacteroidia;o__Bacteroidales;f__Marinifilaceae;g__Butyricimonas;s__Butyricimonas paravirosa
bin.11	99.41	0.59	d__Bacteria;p__Desulfobacterota_I;c__Desulfovibrionia;o__Desulfovibrionales;f__Desulfovibrionaceae;g__Bilophila;s__Bilophila wadsworthia
bin.81	99.38	0.66	d__Bacteria;p__Proteobacteria;c__Gammaproteobacteria;o__Burkholderiales;f__Burkholderiaceae;g__Sutterella;s__Sutterella wadsworthensis
bin.31	99.36	0.84	d__Bacteria;p__Firmicutes_A;c__Clostridia;o__Lachnospirales;f__Lachnospiraceae;g__RUG115;s__RUG115 sp900066395
bin.4	99.3	1.17	d__Bacteria;p__Firmicutes_A;c__Clostridia;o__Christensenellales;f__CAG-74;g__UBA11524;s__UBA11524 sp000437595
bin.131	99.23	1	d__Bacteria;p__Firmicutes;c__Bacilli;o__Lactobacillales;f__Streptococcaceae;g__Streptococcus;s__Streptococcus salivarius
bin.39	99.19	0.81	d__Bacteria;p__Actinobacteriota;c__Coriobacteriia;o__Coriobacteriales;f__Coriobacteriaceae;g__Collinsella;s__
bin.52	99.05	1.21	d__Bacteria;p__Firmicutes_A;c__Clostridia;o__Lachnospirales;f__Lachnospiraceae;g__Agathobacter;s__Agathobacter faecis
bin.115	99.04	0.96	d__Bacteria;p__Bacteroidota;c__Bacteroidia;o__Bacteroidales;f__Rikenellaceae;g__Alistipes;s__Alistipes putredinis
bin.63	99.03	0	d__Bacteria;p__Firmicutes_A;c__Clostridia;o__Lachnospirales;f__Lachnospiraceae;g__Agathobacter;s__Agathobacter rectalis
bin.139	98.66	0	d__Bacteria;p__Firmicutes_A;c__Clostridia;o__Lachnospirales;f__Lachnospiraceae;g__CAG-127;s__CAG-127 sp900319515
bin.19	98.66	0	d__Bacteria;p__Firmicutes_A;c__Clostridia;o__Oscillospirales;f__Acutalibacteraceae;g__Eubacterium_R;s__Eubacterium_R sp000436835
bin.29	98.66	0	d__Bacteria;p__Firmicutes_A;c__Clostridia;o__Oscillospirales;f__Oscillospiraceae;g__ER4;s__ER4 sp000765235
bin.72	98.66	0	d__Bacteria;p__Firmicutes_A;c__Clostridia;o__Oscillospirales;f__Acutalibacteraceae;g__UBA1417;s__UBA1417 sp003531055
bin.75	98.63	0	d__Bacteria;p__Firmicutes_A;c__Clostridia;o__Oscillospirales;f__Ruminococcaceae;g__Ruminococcus_D;s__Ruminococcus_D bicirculans
bin.10	98.48	0	d__Bacteria;p__Firmicutes_A;c__Clostridia;o__Oscillospirales;f__Ruminococcaceae;g__Faecalibacterium;s__Faecalibacterium prausnitzii_G
bin.99	98.45	0	d__Bacteria;p__Firmicutes_A;c__Clostridia;o__Oscillospirales;f__Ruminococcaceae;g__Faecalibacterium;s__Faecalibacterium prausnitzii
bin.21	98.39	0	d__Bacteria;p__Bacteroidota;c__Bacteroidia;o__Bacteroidales;f__Marinifilaceae;g__Odoribacter;s__Odoribacter splanchnicus
bin.122	98.32	1.6	d__Bacteria;p__Bacteroidota;c__Bacteroidia;o__Bacteroidales;f__Rikenellaceae;g__Alistipes;s__Alistipes onderdonkii
bin.85	98.22	0	d__Bacteria;p__Bacteroidota;c__Bacteroidia;o__Bacteroidales;f__Bacteroidaceae;g__Bacteroides;s__Bacteroides uniformis
bin.162	98.18	0.38	d__Bacteria;p__Bacteroidota;c__Bacteroidia;o__Bacteroidales;f__Tannerellaceae;g__Parabacteroides;s__Parabacteroides distasonis
bin.107	98.14	0	d__Bacteria;p__Proteobacteria;c__Gammaproteobacteria;o__Burkholderiales;f__Burkholderiaceae;g__Sutterella;s__Sutterella wadsworthensis
bin.106	98.1	0.65	d__Bacteria;p__Firmicutes_A;c__Clostridia;o__Lachnospirales;f__Lachnospiraceae;g__UBA3402;s__UBA3402 sp003478355
bin.126	98.05	0.63	d__Bacteria;p__Firmicutes_A;c__Clostridia;o__Lachnospirales;f__Lachnospiraceae;g__Copromonas;s__Copromonas sp000435795
bin.51	97.96	0.68	d__Bacteria;p__Firmicutes_A;c__Clostridia;o__Oscillospirales;f__Ruminococcaceae;g__Gemmiger;s__Gemmiger qucibialis
bin.13	97.65	1.34	d__Bacteria;p__Firmicutes_A;c__Clostridia;o__Lachnospirales;f__Lachnospiraceae;g__Anaerostipes;s__Anaerostipes hadrus
bin.128	96.96	0.89	d__Bacteria;p__Firmicutes_A;c__Clostridia;o__Oscillospirales;f__Butyricicoccaceae;g__Agathobaculum;s__Agathobaculum butyriciproducens
bin.163	96.81	0.71	d__Bacteria;p__Firmicutes_A;c__Clostridia;o__Peptostreptococcales;f__Anaerovoracaceae;g__CAG-238;s__CAG-238 sp900542245
bin.27	96.62	1.91	d__Bacteria;p__Bacteroidota;c__Bacteroidia;o__Bacteroidales;f__Bacteroidaceae;g__Prevotella;s__Prevotella copri
bin.73	96.6	0	d__Bacteria;p__Firmicutes_A;c__Clostridia;o__Oscillospirales;f__Ruminococcaceae;g__Gemmiger;s__Gemmiger formicilis
bin.153	96.59	1.27	d__Bacteria;p__Firmicutes_C;c__Negativicutes;o__Selenomonadales;f__Selenomonadaceae;g__Megamonas;s__Megamonas funiformis
bin.133	96.42	0.19	d__Bacteria;p__Bacteroidota;c__Bacteroidia;o__Bacteroidales;f__Barnesiellaceae;g__Barnesiella;s__Barnesiella intestinihominis
bin.94	96.31	0	d__Bacteria;p__Firmicutes_A;c__Clostridia;o__Oscillospirales;f__Ruminococcaceae;g__Ruminococcus_C;s__Ruminococcus_C callidus
bin.101	96.2	1.58	d__Bacteria;p__Firmicutes_A;c__Clostridia;o__Lachnospirales;f__Lachnospiraceae;g__Oliverpabstia;s__Oliverpabstia intestinalis
bin.112	96.11	0.67	d__Bacteria;p__Firmicutes_A;c__Clostridia;o__Lachnospirales;f__Lachnospiraceae;g__Lachnospira;s__Lachnospira sp000436535
bin.127	96.01	1.05	d__Bacteria;p__Firmicutes_A;c__Clostridia;o__Lachnospirales;f__Lachnospiraceae;g__COE1;s__COE1 sp001916965
bin.111	95.99	0	d__Bacteria;p__Firmicutes_A;c__Clostridia;o__Lachnospirales;f__Lachnospiraceae;g__Butyribacter;s__Butyribacter sp003529475
bin.148	95.97	0.67	d__Bacteria;p__Firmicutes_A;c__Clostridia;o__Lachnospirales;f__Lachnospiraceae;g__Lachnospira;s__Lachnospira sp900316325
bin.40	95.9	0.67	d__Bacteria;p__Firmicutes_A;c__Clostridia;o__Lachnospirales;f__Lachnospiraceae;g__Lachnospira;s__Lachnospira eligens_A
bin.74	95.24	0.34	d__Bacteria;p__Firmicutes_A;c__Clostridia;o__Oscillospirales;f__Ruminococcaceae;g__Gemmiger;s__Gemmiger formicilis
bin.114	95.18	0.68	d__Bacteria;p__Firmicutes_A;c__Clostridia;o__Oscillospirales;f__Ruminococcaceae;g__Faecalibacterium;s__Faecalibacterium prausnitzii_D
bin.90	95.16	0.92	d__Bacteria;p__Actinobacteriota;c__Actinomycetia;o__Actinomycetales;f__Bifidobacteriaceae;g__Bifidobacterium;s__Bifidobacterium bifidum
bin.32	94.84	1.19	d__Bacteria;p__Actinobacteriota;c__Coriobacteriia;o__Coriobacteriales;f__Eggerthellaceae;g__Adlercreutzia;s__Adlercreutzia celatus_A
bin.57	94.74	1.48	d__Bacteria;p__Firmicutes_A;c__Clostridia;o__Oscillospirales;f__Oscillospiraceae;g__Evtepia;s__Evtepia gabavorous
bin.154	94.14	0.19	d__Bacteria;p__Bacteroidota;c__Bacteroidia;o__Bacteroidales;f__Tannerellaceae;g__Parabacteroides;s__Parabacteroides johnsonii
bin.76	94.14	0.13	d__Bacteria;p__Firmicutes_A;c__Clostridia;o__Oscillospirales;f__Acutalibacteraceae;g__CAG-217;s__CAG-217 sp000436335
bin.17	94.09	1.29	d__Bacteria;p__Firmicutes_C;c__Negativicutes;o__Veillonellales;f__Dialisteraceae;g__Dialister;s__Dialister invisus
bin.164	93.96	1.68	d__Bacteria;p__Firmicutes_A;c__Clostridia;o__Oscillospirales;f__Oscillospiraceae;g__CAG-170;s__CAG-170 sp900545925
bin.98	93.95	2.53	d__Bacteria;p__Firmicutes_A;c__Clostridia;o__Lachnospirales;f__Lachnospiraceae;g__Fusicatenibacter;s__Fusicatenibacter saccharivorans
bin.105	93.84	0.34	d__Bacteria;p__Firmicutes_A;c__Clostridia;o__Oscillospirales;f__Oscillospiraceae;g__Dysosmobacter;s__Dysosmobacter welbionis
bin.102	93.67	0	d__Bacteria;p__Firmicutes_A;c__Clostridia;o__Oscillospirales;f__Oscillospiraceae;g__Dysosmobacter;s__Dysosmobacter sp001916835
bin.22	93.39	0	d__Bacteria;p__Firmicutes_A;c__Clostridia;o__Lachnospirales;f__Lachnospiraceae;g__UMGS1375;s__UMGS1375 sp900066615
bin.33	92.62	0.67	d__Bacteria;p__Firmicutes_A;c__Clostridia;o__Oscillospirales;f__Oscillospiraceae;g__CAG-83;s__CAG-83 sp000431575
bin.62	91.61	0	d__Bacteria;p__Firmicutes_A;c__Clostridia;o__Oscillospirales;f__Oscillospiraceae;g__Faecousia;s__Faecousia sp003525905
bin.161	91.6	2.12	d__Bacteria;p__Firmicutes;c__Bacilli;o__Haloplasmatales_A;f__Turicibacteraceae;g__Turicibacter;s__Turicibacter sp001543345
bin.134	91.12	0.5	d__Bacteria;p__Firmicutes_A;c__Clostridia;o__Lachnospirales;f__Lachnospiraceae;g__Roseburia;s__Roseburia inulinivorans
bin.157	90.71	1.17	d__Bacteria;p__Firmicutes_C;c__Negativicutes;o__Veillonellales;f__Veillonellaceae;g__Veillonella;s__Veillonella nakazawae
bin.65	90.6	0	d__Bacteria;p__Firmicutes_A;c__Clostridia;o__Oscillospirales;f__Oscillospiraceae;g__CAG-103;s__CAG-103 sp000432375
bin.47	90.48	0.31	d__Bacteria;p__Firmicutes;c__Bacilli;o__Erysipelotrichales;f__Coprobacillaceae;g__Faecalibacillus;s__Faecalibacillus faecis
bin.89	90.24	1.49	d__Bacteria;p__Firmicutes_A;c__Clostridia;o__UBA1381;f__UBA1381;g__CAG-41;s__CAG-41 sp900066215
bin.6	89.98	0.42	d__Bacteria;p__Bacteroidota;c__Bacteroidia;o__Bacteroidales;f__Bacteroidaceae;g__Bacteroides;s__Bacteroides faecis
bin.168	89.72	3.18	d__Bacteria;p__Firmicutes_A;c__Clostridia;o__Lachnospirales;f__Lachnospiraceae;g__KLE1615;s__KLE1615 sp900066985
bin.165	88.27	0.58	d__Bacteria;p__Firmicutes_A;c__Clostridia;o__Oscillospirales;f__Ruminococcaceae;g__Merdivicinus;s__
bin.95	86.08	2.74	d__Bacteria;p__Actinobacteriota;c__Coriobacteriia;o__Coriobacteriales;f__Eggerthellaceae;g__CAG-1427;s__CAG-1427 sp000435675
bin.123	85.56	0	d__Bacteria;p__Firmicutes_A;c__Clostridia;o__Lachnospirales;f__Lachnospiraceae;g__Copromonas;s__Copromonas sp900066535
bin.78	84.89	0.84	d__Bacteria;p__Firmicutes_A;c__Clostridia;o__Oscillospirales;f__Acutalibacteraceae;g__UMGS1071;s__UMGS1071 sp900542375
bin.14	84.3	0.86	d__Bacteria;p__Firmicutes_A;c__Clostridia;o__Lachnospirales;f__Lachnospiraceae;g__Eisenbergiella;s__Eisenbergiella sp900066775
bin.132	83.4	3.49	d__Bacteria;p__Firmicutes_A;c__Clostridia;o__Oscillospirales;f__Oscillospiraceae;g__Lawsonibacter;s__Lawsonibacter asaccharolyticus
bin.151	83.15	0	d__Bacteria;p__Bacteroidota;c__Bacteroidia;o__Bacteroidales;f__Bacteroidaceae;g__Phocaeicola;s__Phocaeicola vulgatus
bin.53	82.13	0	d__Bacteria;p__Bacteroidota;c__Bacteroidia;o__Bacteroidales;f__Bacteroidaceae;g__Bacteroides;s__Bacteroides stercoris
bin.66	81.21	0.03	d__Bacteria;p__Firmicutes_A;c__Clostridia;o__Christensenellales;f__CAG-74;g__Ventricola;s__Ventricola sp900542445
bin.159	79.59	1.34	d__Bacteria;p__Firmicutes_A;c__Clostridia;o__Oscillospirales;f__Ruminococcaceae;g__HGM13222;s__HGM13222 sp900757485
bin.15	78.7	0.32	d__Bacteria;p__Firmicutes_A;c__Clostridia;o__Lachnospirales;f__Lachnospiraceae;g__Blautia_A;s__Blautia_A massiliensis
bin.9	77.86	0.71	d__Bacteria;p__Firmicutes_A;c__Clostridia;o__Lachnospirales;f__Lachnospiraceae;g__Agathobacter;s__Agathobacter sp000434275
bin.150	76.39	3.04	d__Bacteria;p__Firmicutes_A;c__Clostridia;o__Lachnospirales;f__Lachnospiraceae;g__Blautia_A;s__Blautia_A wexlerae
bin.104	75.86	0	d__Bacteria;p__Bacteroidota;c__Bacteroidia;o__Bacteroidales;f__Bacteroidaceae;g__Bacteroides;s__Bacteroides caccae
bin.108	75.55	0	d__Bacteria;p__Firmicutes_A;c__Clostridia;o__Lachnospirales;f__Lachnospiraceae;g__Roseburia;s__Roseburia intestinalis

## Sheet: 4
Supplementary Table 4
Number of predicted metabolites from individual host-associated taxa included in the models. Reported numbers are prior to and following gapfilling. Donor 1 (top), Donor 2 (bottom)
Donor 1 Reference-guided							Donor 1 MAG-guided
	No gapfilling	After gapfilling	FBA_analysis					No gapfilling	After gapfilling	FBA_analysis
0.5% cutoff (34)	Compounds	Compounds	Blocked reactions	Total reactions	Blocked reactions (%)		Normalized (n=34)	Compounds	Compounds	Blocked reactions	Total reactions	Blocked reactions (%)
Alistipes_finegoldii_model (v1)	937	1001	370	901	41.0655		bin.167	695	766	269	644	41.7702
GCF_000786575.1.fbamodel (v1) alistipes inops	888	937	371	833	44.5378		bin.179	849	890	322	805	40
GCF_015549455.1.fbamodel (v1) Alistipes_putredinis	858	901	314	810	38.7654		bin.151	941	976	386	887	43.5175
GCF_008416365.1.fbamodel (v1) Alistipes_shahii	938	1005	373	915	40.765		bin.120	888	942	344	875	39.3143
GCF_008572315.1.fbamodel (v1) Bacteroides_cellulosilyticus	1104	1142	483	1057	45.6954		bin.68	1094	1125	414	962	43.0353
GCF_008572125.1.fbamodel (v1) Bacteroides_dorei	1133	1153	443	1121	39.5183		bin.149	847	895	409	817	50.0612
GCF_000218345.1.fbamodel (v1) Bacteroides_fragilis	1095	1116	458	1072	42.7239		bin.35	796	852	326	774	42.1189
GCF_001049535.1.fbamodel (v1) Bacteroides_thetaiotaomicron	1086	1112	442	1054	41.9355		bin.4	986	1016	385	970	39.6907
GCF_001405155.1.fbamodel (v1) Bacteroides_vulgatus	1109	1129	427	1091	39.1384		bin.97	871	919	314	881	35.6413
GCF_001404735.1.fbamodel (v1) Blautia_wexlerae	1075	1105	457	1057	43.2356		bin.134	972	997	391	978	39.9796
GCF_001305055.1.fbamodel (v1) Clostridia_bacterium_UC5.1-1C12	725	795	256	744	34.4086		bin.34	1058	1088	424	1020	41.5686
GCF_001406615.1.fbamodel (v1) Faecalibacterium_prausnitzii	1079	1126	424	1028	41.2451		bin.45	753	819	231	732	31.5574
GCF_002159415.1.fbamodel (v1) Odoribacter_splanchnicus	1026	1048	491	1018	48.2318		bin.86	887	939	361	867	41.6378
GCF_003438825.1.fbamodel (v1) Parabacteroides_merdae	1151	1174	389	925	42.0541		bin.7	926	996	366	904	40.4867
GCF_003945365.1.fbamodel (v1) Phascolarctobacterium_faecium	992	1017	404	927	43.5814		bin.117	979	1015	363	961	37.7732
GCF_003268275.1.fbamodel (v1) Ruminococcaceae_bacterium	862	1029	407	961	42.3517		bin.163	997	1029	380	980	38.7755
GCF_002834235.1.fbamodel (v1) Ruminococcus_bromii	801	863	310	754	41.1141		bin.79	883	921	345	861	40.0697
GGB6612_annotated.fbamodel (v1)	708	810	293	678	43.2153		bin.147	886	956	338	872	38.7615
GGB9635_annotated.fbamodel (v1)	752	827	278	734	37.8747		bin.178	754	818	281	759	37.0224
GGB9633_annotated.fbamodel (v1)	685	761	279	696	40.0862		bin.110	866	916	354	875	40.4571
donor1_bin49_model (v1)	817	879	305	837	36.4397		bin.12	906	953	370	882	41.9501
donor1_bin13_model (v1)	775	834	289	758	38.1266		bin.23	1017	1077	416	992	41.9355
donor1_bin18_model (v1)	684	804	293	687	42.6492		bin.3	873	921	326	857	38.0397
ruminococcus_bicirculans_model (v1)	893	956	339	866	39.1455		bin.37	812	854	287	763	37.6147
clostridium_AF34-10BH_model (v1)	970	1023	376	954	39.413		bin.71	879	927	336	854	39.3443
faecalibacterium_prausnitzii_1_model (v1)	1079	1126	426	1028	41.4397		bin.22	965	986	394	910	43.2967
methanobrevibacter_smithii_model (v1)	715	807	284	688	41.2791		bin.102	684	760	259	657	39.4216
eubacterium_rectale_model (v1)	1071	1111	444	1037	42.8158		bin.136	891	926	335	868	38.5945
coprococcus_eutactus_model (v1)	957	1029	386	934	41.3276		bin.131	717	843	293	703	41.6785
oscillibacter_ER4_model (v1)	848	901	312	814	38.3292		bin.72	775	832	265	756	35.0529
candidatus_cibiobacter_model (v1)	177	411	28	334	8.38323		bin.96	872	923	318	880	36.1364
Gemmiger_formicilis_model (v1)	1037	1037		956	0		bin.150	891	939	335	878	38.1549
clostridium_AF36-4_model (v1)	919	974	344	926	37.149		bin.113	1087	1124	466	1073	43.4296
akkermansia_muciniphila_model (v1)	957	979	385	893	43.1131		bin.114	921	952	365	900	40.5556
Donor 2 Reference-guided							Donor 2 MAG-guided
	No gapfilling	After gapfilling	FBA_analysis					No gapfilling	After gapfilling	FBA_analysis
0.5% cutoff (37)	Compounds	Compounds	Blocked reactions	Total reactions	Blocked reactions (%)		Normalized (n=37)	Compounds	Compounds	Blocked reactions	Total reactions	Blocked reactions (%)
Prevotella_copri_rast_annotation	928	967	357	909	39.2739		bin.103	954	995	380	930	40.8602
phocaeicola_vulgatus_rast_annotation	1091	1111	446	1074	41.527		bin.130	941	990	383	901	42.5083
alistipes_putredinis_rast_annotation	858	901	414	810	51.1111		bin.79	794	848	305	807	37.7943
alistipes_onderdonkii_rast_annotation	1016	1080	424	980	43.2653		bin.110	941	978	363	889	40.8324
eubacterium_rectale_rast_annotation	1071	1111	445	1037	42.9122		bin.87	885	958	348	860	40.4651
lachnospiraceae_WCA3_rast_annotation	919	965	370	882	41.9501		bin.149	1466	1466	545	1600	34.0625
bifidobacterium_adolescentis_rast_annotation	805	857	325	826	39.3462		bin.20	920	962	355	903	39.3134
candidatus_rast_annotation	177	414	28	338	8.28402		bin.109	1019	1052	460	968	47.5207
clostridium_rast_annotation	981	1022	375	947	39.5987		bin.11	1120	1143	481	1028	46.7899
roseburia_AF02_rast_annotation	1021	1062	403	994	40.5433		bin.81	1028	1059	543	962	56.4449
bacteroides_caccae_rast_annotation	1075	1103	444	1067	41.612		bin.31	947	991	356	933	38.1565
bacteroides_xylanisolvens_rast_annotation	1118	1141	459	1095	41.9178		bin.4	805	868	293	824	35.5583
faecalibacterium_prausnitzii_rast_annotation	1079	1124	428	1028	41.6342		bin.131	828	880	282	837	33.6918
bacteroides_uniformis_rast_annotation	1111	1152	450	1103	40.7978		bin.39	838	899	325	806	40.3226
alistipes_communis_rast_annotation	938	996	327	921	35.5049		bin.52	891	930	350	893	39.1937
gemmiger_formicilis_rast_annotation	1037	1037		957	0		bin.115	779	824	291	746	39.008
bacteroides_stercoris_rast_annotation	1076	1100	453	1040	43.5577		bin.63	991	1028	401	969	41.3829
barnesiella_intestinihominis_rast_annotation	987	1040	440	978	44.9898		bin.139	901	842	361	882	40.9297
oscillibacter_ER4_rast_annotation	846	899	411	812	50.6158		bin.19	788	846	278	781	35.5954
phascolarctobacterium_faecium_rast_annotation	981	1012	493	917	53.7623		bin.29	849	900	323	815	39.6319
ruminococcus_bicirculans_rast_annotation	907	977	346	884	39.1403		bin.72	856	915	352	864	40.7407
phocaeicola_massiliensis_rast_annotation	1075	1099	416	1040	40		bin.75	875	946	329	858	38.345
roseburia_faecis_rast_annotation	994	1032	409	984	41.565		bin.10	877	927	343	865	39.6532
faecalibacterium_prausnitzii_1_rast_annotation	950	992	384	944	40.678		bin.99	889	937	343	876	39.1553
donor2_bin10_rast_annotation	910	956	356	924	38.5281		bin.21	964	988	396	958	41.3361
donor2_bin40_rast_annotation	854	923	320	886	36.1174		bin.122	928	996	363	890	40.7865
donor2_bin14_rast_annotation	773	852	290	762	38.0577		bin.85	1046	1088	445	1036	42.9537
donor2_bin23_rast_annotation	842	901	338	875	38.6286		bin.162	1113	1148	444	909	48.8449
Parabacteroides_distasonis_rast_annotation	1122	1142	452	1069	42.2825		bin.107	1033	1064	450	963	46.729
bacteroides_faecis_rast_annotation	1088	1117	437	1067	40.956		bin.106	926	967	335	914	36.6521
Ecoli_rast_annotation	1480	1480	533	1629	32.7195		bin.126	883	934	320	881	36.3224
Odoribacter_splanchnicus_rast_annotation	1026	1048	391	1018	38.4086		bin.51	934	983	405	917	44.1658
Parabacteroides_johnsonii_rast_annotation	1163	1184	494	1129	43.7555		bin.13	979	1024	397	953	41.6579
faecalibacterium_prausnitzii_2_rast_annotation	1079	1126	428	1028	41.6342		bin.128	843	990	358	895	40
phocaeicola_dorei_rast_annotation	1108	1127	470	1095	42.9224		bin.163	898	954	360	878	41.0023
lachnospira_eligens_rast_annotation	934	982	355	905	39.2265		bin.27	931	978	366	896	40.8482
haeomophilus_rast_annotation	1095	1113	417	1086	38.3978		bin.73	969	1023	439	953	46.0651

## Sheet: 5
Supplementary Table 5
List of enriched metabolic pathways in each donor based on approach utilised. Pathways found to be common across approaches as well as those unique to each are listed.
Donor 1					Donor 2
	Pathway ID	Pathway name	Source			Pathway ID	Pathway name	Source
Common	map01100	Metabolic pathways	KEGG		Common	map01100	Metabolic pathways	KEGG
	map00230	Purine metabolism	KEGG			map00230	Purine metabolism	KEGG
	map00240	Pyrimidine metabolism	KEGG			map00240	Pyrimidine metabolism	KEGG
	map02010	ABC transporters	KEGG			map02010	ABC transporters	KEGG
	map00061	Fatty acid biosynthesis	KEGG			map00061	Fatty acid biosynthesis	KEGG
	map00790	Folate biosynthesis	KEGG			map00062	Fatty acid elongation in mitochondria	KEGG
	map00062	Fatty acid elongation in mitochondria	KEGG			map02060	Phosphotransferase system (PTS)	KEGG
	map00680	Methane metabolism	KEGG			map00260	Glycine, serine and threonine metabolism	KEGG
	map02060	Phosphotransferase system (PTS)	KEGG			map00052	Galactose metabolism	KEGG
	map00260	Glycine, serine and threonine metabolism	KEGG			map00540	Lipopolysaccharide biosynthesis	KEGG
	map00400	Phenylalanine, tyrosine and tryptophan biosynthesis	KEGG			map00270	Cysteine and methionine metabolism	KEGG
	map00540	Lipopolysaccharide biosynthesis	KEGG			map00770	Pantothenate and CoA biosynthesis	KEGG
	SMP00046	Pyrimidine Metabolism	HMDB			map00400	Phenylalanine, tyrosine and tryptophan biosynthesis	KEGG
	map00052	Galactose metabolism	KEGG			SMP00046	Pyrimidine Metabolism	HMDB
	map01070	Biosynthesis of plant hormones	KEGG			map02020	Two-component system	KEGG
	map00770	Pantothenate and CoA biosynthesis	KEGG			map00071	Fatty acid metabolism	KEGG
	map00071	Fatty acid metabolism	KEGG			map00030	Pentose phosphate pathway	KEGG
	map02020	Two-component system	KEGG			map00710	Carbon fixation in photosynthetic organisms	KEGG
	map00250	Alanine, aspartate and glutamate metabolism	KEGG			map00040	Pentose and glucuronate interconversions	KEGG
	map00030	Pentose phosphate pathway	KEGG			map00330	Arginine and proline metabolism	KEGG
	map00270	Cysteine and methionine metabolism	KEGG			map00630	Glyoxylate and dicarboxylate metabolism	KEGG
	map01065	Biosynthesis of alkaloids derived from histidine and purine	KEGG			map00860	Porphyrin and chlorophyll metabolism	KEGG
	map00860	Porphyrin and chlorophyll metabolism	KEGG			map00790	Folate biosynthesis	KEGG
	map00720	Reductive carboxylate cycle (CO2 fixation)	KEGG			map00250	Alanine, aspartate and glutamate metabolism	KEGG
	map00010	Glycolysis / Gluconeogenesis	KEGG			map00680	Methane metabolism	KEGG
	map00650	Butanoate metabolism	KEGG			map01070	Biosynthesis of plant hormones	KEGG
	map00710	Carbon fixation in photosynthetic organisms	KEGG			map00720	Reductive carboxylate cycle (CO2 fixation)	KEGG
	map00330	Arginine and proline metabolism	KEGG			map01065	Biosynthesis of alkaloids derived from histidine and purine	KEGG
	map00040	Pentose and glucuronate interconversions	KEGG			map00650	Butanoate metabolism	KEGG
	map00300	Lysine biosynthesis	KEGG			map00520	Amino sugar and nucleotide sugar metabolism	KEGG
	SMP00051	Fatty acid Metabolism	HMDB			SMP00050	Purine Metabolism	HMDB
	SMP00050	Purine Metabolism	HMDB			SMP00051	Fatty acid Metabolism	HMDB
	map00900	Terpenoid backbone biosynthesis	KEGG			map00010	Glycolysis / Gluconeogenesis	KEGG
	map00520	Amino sugar and nucleotide sugar metabolism	KEGG			SMP00054	Fatty Acid Elongation In Mitochondria	HMDB
	map00620	Pyruvate metabolism	KEGG			map00920	Sulfur metabolism	KEGG
	map00630	Glyoxylate and dicarboxylate metabolism	KEGG			map00900	Terpenoid backbone biosynthesis	KEGG
	SMP00054	Fatty Acid Elongation In Mitochondria	HMDB			map00620	Pyruvate metabolism	KEGG
	map00920	Sulfur metabolism	KEGG			map00740	Riboflavin metabolism	KEGG
	map00740	Riboflavin metabolism	KEGG			map00290	Valine, leucine and isoleucine biosynthesis	KEGG
	map00290	Valine, leucine and isoleucine biosynthesis	KEGG			map00051	Fructose and mannose metabolism	KEGG
	SMP00057	Citric Acid Cycle	HMDB			SMP00057	Citric Acid Cycle	HMDB
	map00020	Citrate cycle (TCA cycle)	KEGG			map00020	Citrate cycle (TCA cycle)	KEGG
	SMP00481	Mitochondrial Beta-Oxidation of Medium Chain Saturated Fatty Acids	HMDB			SMP00481	Mitochondrial Beta-Oxidation of Medium Chain Saturated Fatty Acids	HMDB
	map00550	Peptidoglycan biosynthesis	KEGG			map00550	Peptidoglycan biosynthesis	KEGG
	map00750	Vitamin B6 metabolism	KEGG			map00750	Vitamin B6 metabolism	KEGG
	map04964	Proximal tubule bicarbonate reclamation	KEGG			map04964	Proximal tubule bicarbonate reclamation	KEGG
	map00910	Nitrogen metabolism	KEGG			map00640	Propanoate metabolism	KEGG
	map00190	Oxidative phosphorylation	KEGG			map00300	Lysine biosynthesis	KEGG
	SMP00128	Gluconeogenesis	HMDB			map00190	Oxidative phosphorylation	KEGG
	map00670	One carbon pool by folate	KEGG			map00280	Valine, leucine and isoleucine degradation	KEGG
	map00730	Thiamine metabolism	KEGG			map00670	One carbon pool by folate	KEGG
	map00051	Fructose and mannose metabolism	KEGG			map00730	Thiamine metabolism	KEGG
	SMP00004	Glycine and Serine Metabolism	HMDB			map00910	Nitrogen metabolism	KEGG
	SMP00019	Transcription/Translation	HMDB			map00410	beta-Alanine metabolism	KEGG
	SMP00059	Urea Cycle	HMDB			SMP00480	Mitochondrial Beta-Oxidation of Short Chain Saturated Fatty Acids	HMDB
	SMP00043	Galactose Metabolism	HMDB			SMP00004	Glycine and Serine Metabolism	HMDB
	map00430	Taurine and hypotaurine metabolism	KEGG			SMP00019	Transcription/Translation	HMDB
	map00500	Starch and sucrose metabolism	KEGG			SMP00059	Urea Cycle	HMDB
	SMP00053	Folate Metabolism	HMDB			SMP00043	Galactose Metabolism	HMDB
	SMP00480	Mitochondrial Beta-Oxidation of Short Chain Saturated Fatty Acids	HMDB			SMP00053	Folate Metabolism	HMDB
	SMP00466	Transfer of Acetyl Groups into Mitochondria	HMDB			SMP00128	Gluconeogenesis	HMDB
	SMP00009	Ammonia Recycling	HMDB			SMP00045	Amino Sugar Metabolism	HMDB
	SMP00045	Amino Sugar Metabolism	HMDB			SMP00466	Transfer of Acetyl Groups into Mitochondria	HMDB
	SMP00040	Glycolysis	HMDB			SMP00009	Ammonia Recycling	HMDB
	SMP00127	Glucose-Alanine Cycle	HMDB			SMP00127	Glucose-Alanine Cycle	HMDB
	map00340	Histidine metabolism	KEGG			map00500	Starch and sucrose metabolism	KEGG
	map00280	Valine, leucine and isoleucine degradation	KEGG			SMP00444	Lactose Synthesis	HMDB
	SMP00444	Lactose Synthesis	HMDB			map00430	Taurine and hypotaurine metabolism	KEGG
	map00780	Biotin metabolism	KEGG			map00195	Photosynthesis	KEGG
	map00195	Photosynthesis	KEGG			map00780	Biotin metabolism	KEGG
	SMP00031	Pentose Phosphate Pathway	HMDB			SMP00482	Mitochondrial Beta-Oxidation of Long Chain Saturated Fatty Acids	HMDB
	SMP00072	Glutamate Metabolism	HMDB			map00130	Ubiquinone and other terpenoid-quinone biosynthesis	KEGG
	SMP00060	Pyruvate Metabolism	HMDB			map00053	Ascorbate and aldarate metabolism	KEGG
	SMP00452	Threonine and 2-Oxobutanoate Degradation	HMDB			map00340	Histidine metabolism	KEGG
	map05014	Amyotrophic lateral sclerosis (ALS)	KEGG			SMP00040	Glycolysis	HMDB
	map00410	beta-Alanine metabolism	KEGG			SMP00008	Phenylalanine and Tyrosine Metabolism	HMDB
	map04966	Collecting duct acid secretion	KEGG			SMP00072	Glutamate Metabolism	HMDB
	SMP00467	Trehalose Degradation	HMDB			SMP00031	Pentose Phosphate Pathway	HMDB
	SMP00482	Mitochondrial Beta-Oxidation of Long Chain Saturated Fatty Acids	HMDB			map05014	Amyotrophic lateral sclerosis (ALS)	KEGG
	SMP00073	Butyrate Metabolism	HMDB			SMP00060	Pyruvate Metabolism	HMDB
	map04742	Taste transduction	KEGG			SMP00452	Threonine and 2-Oxobutanoate Degradation	HMDB
	map00640	Propanoate metabolism	KEGG			map04966	Collecting duct acid secretion	KEGG
	SMP00005	Pterine Biosynthesis	HMDB			SMP00467	Trehalose Degradation	HMDB
	SMP00457	Lactose Degradation	HMDB			map00310	Lysine degradation	KEGG
	SMP00008	Phenylalanine and Tyrosine Metabolism	HMDB			map04742	Taste transduction	KEGG
	SMP00044	Histidine Metabolism	HMDB			SMP00032	Valine, Leucine and Isoleucine Degradation	HMDB
	map01066	Biosynthesis of alkaloids derived from terpenoid and polyketide	KEGG			SMP00457	Lactose Degradation	HMDB
	SMP00449	Ethanol Degradation	HMDB			SMP00005	Pterine Biosynthesis	HMDB
	SMP00355	Mitochondrial Electron Transport Chain	HMDB			SMP00044	Histidine Metabolism	HMDB
	SMP00055	Alanine Metabolism	HMDB			SMP00449	Ethanol Degradation	HMDB
	map01064	Biosynthesis of alkaloids derived from ornithine, lysine and nicotinic acid	KEGG			SMP00355	Mitochondrial Electron Transport Chain	HMDB
	ULS00181	betaine from choline	ChEBI			map00480	Glutathione metabolism	KEGG
	SMP00067	Aspartate Metabolism	HMDB			SMP00055	Alanine Metabolism	HMDB
	SMP00032	Valine, Leucine and Isoleucine Degradation	HMDB			ULS00181	betaine from choline	ChEBI
	SMP00010	Nucleotide Sugars Metabolism	HMDB			SMP00067	Aspartate Metabolism	HMDB
	map05012	Parkinson's disease	KEGG			map01064	Biosynthesis of alkaloids derived from ornithine, lysine and nicotinic acid	KEGG
	ULS00313	(S)-allantoin from urate	ChEBI			map00643	Styrene degradation	KEGG
	map00480	Glutathione metabolism	KEGG			map05012	Parkinson's disease	KEGG
	map04260	Cardiac muscle contraction	KEGG			ULS00313	(S)-allantoin from urate	ChEBI
	map04142	Lysosome	KEGG			SMP00010	Nucleotide Sugars Metabolism	HMDB
	map04930	Type II diabetes mellitus	KEGG			SMP00073	Butyrate Metabolism	HMDB
	ULS00204	choline from choline sulfate	ChEBI			map04260	Cardiac muscle contraction	KEGG
	ULS00347	dinitrogen from nitrate	ChEBI			map04142	Lysosome	KEGG
	SMP00048	Nicotinate and Nicotinamide Metabolism	HMDB			map04930	Type II diabetes mellitus	KEGG
	map05110	Vibrio cholerae infection	KEGG			SMP00016	Propanoate Metabolism	HMDB
	SMP00124	Glycerol Phosphate Shuttle	HMDB			SMP00064	Fructose and Mannose Degradation	HMDB
	SMP00129	Malate-Aspartate Shuttle	HMDB			map01066	Biosynthesis of alkaloids derived from terpenoid and polyketide	KEGG
	map00471	D-Glutamine and D-glutamate metabolism	KEGG			ULS00204	choline from choline sulfate	ChEBI
	SMP00027	Pantothenate and CoA Biosynthesis	HMDB			SMP00024	Porphyrin Metabolism	HMDB
	SMP00468	Degradation of Superoxides	HMDB			ULS00347	dinitrogen from nitrate	ChEBI
	map05010	Alzheimer's disease	KEGG			map00561	Glycerolipid metabolism	KEGG
	map04720	Long-term potentiation	KEGG			map01061	Biosynthesis of phenylpropanoids	KEGG
	SMP00024	Porphyrin Metabolism	HMDB			SMP00007	Beta-Alanine Metabolism	HMDB
	SMP00064	Fructose and Mannose Degradation	HMDB			SMP00048	Nicotinate and Nicotinamide Metabolism	HMDB
	map05120	Epithelial cell signaling in Helicobacter pylori infection	KEGG			SMP00129	Malate-Aspartate Shuttle	HMDB
	map04740	Olfactory transduction	KEGG			SMP00124	Glycerol Phosphate Shuttle	HMDB
	map01061	Biosynthesis of phenylpropanoids	KEGG			map05110	Vibrio cholerae infection	KEGG
	SMP00459	Pyruvaldehyde Degradation	HMDB			map00471	D-Glutamine and D-glutamate metabolism	KEGG
	map01062	Biosynthesis of terpenoids and steroids	KEGG			SMP00468	Degradation of Superoxides	HMDB
	map00534	Glycosaminoglycan biosynthesis - heparan sulfate	KEGG			SMP00027	Pantothenate and CoA Biosynthesis	HMDB
	map05211	Renal cell carcinoma	KEGG			map04720	Long-term potentiation	KEGG
	map04113	Meiosis - yeast	KEGG			map05010	Alzheimer's disease	KEGG
	map04940	Type I diabetes mellitus	KEGG			SMP00033	Methionine Metabolism	HMDB
	map00760	Nicotinate and nicotinamide metabolism	KEGG			map04740	Olfactory transduction	KEGG
	SMP00070	Riboflavin Metabolism	HMDB			map05120	Epithelial cell signaling in Helicobacter pylori infection	KEGG
	ULS00303	uracil from uridine (hydrolase route)	ChEBI			map00660	C5-Branched dibasic acid metabolism	KEGG
	map04744	Phototransduction	KEGG			map04940	Type I diabetes mellitus	KEGG
	SMP00039	Glycerolipid Metabolism	HMDB			map05211	Renal cell carcinoma	KEGG
	SMP00445	Spermidine and Spermine Biosynthesis	HMDB			map04113	Meiosis - yeast	KEGG
	SMP00007	Beta-Alanine Metabolism	HMDB			map00534	Glycosaminoglycan biosynthesis - heparan sulfate	KEGG
	map00130	Ubiquinone and other terpenoid-quinone biosynthesis	KEGG			SMP00459	Pyruvaldehyde Degradation	HMDB
	SMP00477	DNA Replication Fork	HMDB			ULS00303	uracil from uridine (hydrolase route)	ChEBI
	map00521	Streptomycin biosynthesis	KEGG			SMP00070	Riboflavin Metabolism	HMDB
	SMP00033	Methionine Metabolism	HMDB			map00760	Nicotinate and nicotinamide metabolism	KEGG
	map00561	Glycerolipid metabolism	KEGG			map04744	Phototransduction	KEGG
	map00053	Ascorbate and aldarate metabolism	KEGG			SMP00445	Spermidine and Spermine Biosynthesis	HMDB
	map02030	Bacterial chemotaxis	KEGG			SMP00039	Glycerolipid Metabolism	HMDB
	map00473	D-Alanine metabolism	KEGG			SMP00465	Carnitine Synthesis	HMDB
	map00072	Synthesis and degradation of ketone bodies	KEGG			SMP00477	DNA Replication Fork	HMDB
	SMP00455	Homocysteine Degradation	HMDB			map00521	Streptomycin biosynthesis	KEGG
	SMP00071	Ketone Body Metabolism	HMDB			ULS00328	propane-1,3-diol from glycerol (reductive route)	ChEBI
Only reference-guided	map00310	Lysine degradation	KEGG			ULS00322	urate from hypoxanthine	ChEBI
	SMP00015	Glutathione Metabolism	HMDB			map00072	Synthesis and degradation of ketone bodies	KEGG
	SMP00037	Lysine Degradation	HMDB			map00473	D-Alanine metabolism	KEGG
	map00970	Aminoacyl-tRNA biosynthesis	KEGG			map02030	Bacterial chemotaxis	KEGG
	SMP00017	Vitamin B6 Metabolism	HMDB			SMP00455	Homocysteine Degradation	HMDB
	ULS00322	urate from hypoxanthine	ChEBI			map00562	Inositol phosphate metabolism	KEGG
Only MAG-guided	map00660	C5-Branched dibasic acid metabolism	KEGG		Only reference-guided	SMP00015	Glutathione Metabolism	HMDB
	map00643	Styrene degradation	KEGG			SMP00450	Phytanic Acid Peroxisomal Oxidation	HMDB
	SMP00465	Carnitine Synthesis	HMDB		Only MAG-guided	SMP00071	Ketone Body Metabolism	HMDB
	map00562	Inositol phosphate metabolism	KEGG			SMP00020	Arginine and Proline Metabolism	HMDB

## Sheet: 6
Supplementary Table 6
List of unique metabolic pathways enriched in either donor 1 or donor 2 for the reference-guided or MAG-guided approaches.
Reference-guided approach					MAG-guided approach
	Pathway ID	Pathway name	Source			Pathway ID	Pathway name	Source
Present in donor 1	map01062	Biosynthesis of terpenoids and steroids	KEGG		Present in donor 1	map01062	Biosynthesis of terpenoids and steroids	KEGG
	SMP00037	Lysine Degradation	HMDB		Present in donor 2	map00310	Lysine degradation	KEGG
	map00970	Aminoacyl-tRNA biosynthesis	KEGG			SMP00016	Propanoate Metabolism	HMDB
	SMP00017	Vitamin B6 Metabolism	HMDB			SMP00020	Arginine and Proline Metabolism	HMDB
	SMP00071	Ketone Body Metabolism	HMDB			ULS00328	propane-1,3-diol from glycerol (reductive route)	ChEBI
Present in donor 2	map00643	Styrene degradation	KEGG			ULS00322	urate from hypoxanthine	ChEBI
	SMP00016	Propanoate Metabolism	HMDB
	map00660	C5-Branched dibasic acid metabolism	KEGG
	SMP00465	Carnitine Synthesis	HMDB
	SMP00450	Phytanic Acid Peroxisomal Oxidation	HMDB
	ULS00328	propane-1,3-diol from glycerol (reductive route)	ChEBI
	map00562	Inositol phosphate metabolism	KEGG

## Sheet: 7
Supplementary Table 7
List of enriched metabolic pathways in each donor based on combined approach. Pathways found to be common across reference-based and MAG-based approaches, those unique to each as well as novel pathways are listed.
Donor 1					Donor 2
	Pathway ID	Pathway name	Source			Pathway ID	Pathway name	Source
Common	map00230	Purine metabolism	KEGG		Common	map01100	Metabolic pathways	KEGG
	map01100	Metabolic pathways	KEGG			map00230	Purine metabolism	KEGG
	map00240	Pyrimidine metabolism	KEGG			map00240	Pyrimidine metabolism	KEGG
	map00790	Folate biosynthesis	KEGG			map02010	ABC transporters	KEGG
	map00680	Methane metabolism	KEGG			map00061	Fatty acid biosynthesis	KEGG
	map00260	Glycine, serine and threonine metabolism	KEGG			map00062	Fatty acid elongation in mitochondria	KEGG
	map00400	Phenylalanine, tyrosine and tryptophan biosynthesis	KEGG			map02060	Phosphotransferase system (PTS)	KEGG
	map00540	Lipopolysaccharide biosynthesis	KEGG			map00270	Cysteine and methionine metabolism	KEGG
	map01070	Biosynthesis of plant hormones	KEGG			map00260	Glycine, serine and threonine metabolism	KEGG
	map00770	Pantothenate and CoA biosynthesis	KEGG			map00540	Lipopolysaccharide biosynthesis	KEGG
	map00270	Cysteine and methionine metabolism	KEGG			map00400	Phenylalanine, tyrosine and tryptophan biosynthesis	KEGG
	map00710	Carbon fixation in photosynthetic organisms	KEGG			map00330	Arginine and proline metabolism	KEGG
	map00330	Arginine and proline metabolism	KEGG			map00052	Galactose metabolism	KEGG
	map00650	Butanoate metabolism	KEGG			SMP00046	Pyrimidine Metabolism	HMDB
	map00250	Alanine, aspartate and glutamate metabolism	KEGG			map00040	Pentose and glucuronate interconversions	KEGG
	map00280	Valine, leucine and isoleucine degradation	KEGG			map00680	Methane metabolism	KEGG
	map00720	Reductive carboxylate cycle (CO2 fixation)	KEGG			map00770	Pantothenate and CoA biosynthesis	KEGG
	map01065	Biosynthesis of alkaloids derived from histidine and purine	KEGG			map02020	Two-component system	KEGG
	map00860	Porphyrin and chlorophyll metabolism	KEGG			map00900	Terpenoid backbone biosynthesis	KEGG
	map00300	Lysine biosynthesis	KEGG			map00790	Folate biosynthesis	KEGG
	map00630	Glyoxylate and dicarboxylate metabolism	KEGG			map00030	Pentose phosphate pathway	KEGG
	map00900	Terpenoid backbone biosynthesis	KEGG			map00071	Fatty acid metabolism	KEGG
	map00520	Amino sugar and nucleotide sugar metabolism	KEGG			map00710	Carbon fixation in photosynthetic organisms	KEGG
	map00620	Pyruvate metabolism	KEGG			map01070	Biosynthesis of plant hormones	KEGG
	map00920	Sulfur metabolism	KEGG			map00250	Alanine, aspartate and glutamate metabolism	KEGG
	map00740	Riboflavin metabolism	KEGG			map00720	Reductive carboxylate cycle (CO2 fixation)	KEGG
	map00290	Valine, leucine and isoleucine biosynthesis	KEGG			SMP00050	Purine Metabolism	HMDB
	map00550	Peptidoglycan biosynthesis	KEGG			map00520	Amino sugar and nucleotide sugar metabolism	KEGG
	map00750	Vitamin B6 metabolism	KEGG			SMP00051	Fatty acid Metabolism	HMDB
	map00910	Nitrogen metabolism	KEGG			map00630	Glyoxylate and dicarboxylate metabolism	KEGG
	map00670	One carbon pool by folate	KEGG			map01065	Biosynthesis of alkaloids derived from histidine and purine	KEGG
	map00730	Thiamine metabolism	KEGG			map00010	Glycolysis / Gluconeogenesis	KEGG
	map00430	Taurine and hypotaurine metabolism	KEGG			map00740	Riboflavin metabolism	KEGG
	map00500	Starch and sucrose metabolism	KEGG			map00860	Porphyrin and chlorophyll metabolism	KEGG
	map00340	Histidine metabolism	KEGG			SMP00054	Fatty Acid Elongation In Mitochondria	HMDB
	map00640	Propanoate metabolism	KEGG			map00920	Sulfur metabolism	KEGG
	map00780	Biotin metabolism	KEGG			map00650	Butanoate metabolism	KEGG
	map00410	beta-Alanine metabolism	KEGG			map00620	Pyruvate metabolism	KEGG
	map01066	Biosynthesis of alkaloids derived from terpenoid and polyketide	KEGG			map00290	Valine, leucine and isoleucine biosynthesis	KEGG
	map01064	Biosynthesis of alkaloids derived from ornithine, lysine and nicotinic acid	KEGG			SMP00057	Citric Acid Cycle	HMDB
	map00480	Glutathione metabolism	KEGG			map00020	Citrate cycle (TCA cycle)	KEGG
	map00561	Glycerolipid metabolism	KEGG			SMP00481	Mitochondrial Beta-Oxidation of Medium Chain Saturated Fatty Acids	HMDB
	map00660	C5-Branched dibasic acid metabolism	KEGG			map00550	Peptidoglycan biosynthesis	KEGG
	map00471	D-Glutamine and D-glutamate metabolism	KEGG			map00750	Vitamin B6 metabolism	KEGG
	map00534	Glycosaminoglycan biosynthesis - heparan sulfate	KEGG			map00051	Fructose and mannose metabolism	KEGG
	map01061	Biosynthesis of phenylpropanoids	KEGG			map04964	Proximal tubule bicarbonate reclamation	KEGG
	map00760	Nicotinate and nicotinamide metabolism	KEGG			map00640	Propanoate metabolism	KEGG
	map01062	Biosynthesis of terpenoids and steroids	KEGG			map00300	Lysine biosynthesis	KEGG
	map00643	Styrene degradation	KEGG			map00190	Oxidative phosphorylation	KEGG
	map00521	Streptomycin biosynthesis	KEGG			map00280	Valine, leucine and isoleucine degradation	KEGG
	map00473	D-Alanine metabolism	KEGG			map00670	One carbon pool by folate	KEGG
	map00562	Inositol phosphate metabolism	KEGG			map00730	Thiamine metabolism	KEGG
	map02010	ABC transporters	KEGG			map00910	Nitrogen metabolism	KEGG
	map02020	Two-component system	KEGG			map00410	beta-Alanine metabolism	KEGG
	map02060	Phosphotransferase system (PTS)	KEGG			SMP00480	Mitochondrial Beta-Oxidation of Short Chain Saturated Fatty Acids	HMDB
	SMP00046	Pyrimidine Metabolism	HMDB			SMP00004	Glycine and Serine Metabolism	HMDB
	map04964	Proximal tubule bicarbonate reclamation	KEGG			SMP00019	Transcription/Translation	HMDB
	SMP00004	Glycine and Serine Metabolism	HMDB			SMP00059	Urea Cycle	HMDB
	SMP00009	Ammonia Recycling	HMDB			SMP00043	Galactose Metabolism	HMDB
	SMP00032	Valine, Leucine and Isoleucine Degradation	HMDB			SMP00053	Folate Metabolism	HMDB
	SMP00019	Transcription/Translation	HMDB			SMP00128	Gluconeogenesis	HMDB
	SMP00043	Galactose Metabolism	HMDB			SMP00466	Transfer of Acetyl Groups into Mitochondria	HMDB
	SMP00045	Amino Sugar Metabolism	HMDB			SMP00045	Amino Sugar Metabolism	HMDB
	SMP00040	Glycolysis	HMDB			SMP00009	Ammonia Recycling	HMDB
	SMP00031	Pentose Phosphate Pathway	HMDB			SMP00127	Glucose-Alanine Cycle	HMDB
	map05014	Amyotrophic lateral sclerosis (ALS)	KEGG			map00500	Starch and sucrose metabolism	KEGG
	map04966	Collecting duct acid secretion	KEGG			SMP00444	Lactose Synthesis	HMDB
	map04742	Taste transduction	KEGG			map00430	Taurine and hypotaurine metabolism	KEGG
	SMP00005	Pterine Biosynthesis	HMDB			map00780	Biotin metabolism	KEGG
	SMP00008	Phenylalanine and Tyrosine Metabolism	HMDB			map00195	Photosynthesis	KEGG
	SMP00044	Histidine Metabolism	HMDB			SMP00482	Mitochondrial Beta-Oxidation of Long Chain Saturated Fatty Acids	HMDB
	SMP00010	Nucleotide Sugars Metabolism	HMDB			map00130	Ubiquinone and other terpenoid-quinone biosynthesis	KEGG
	map05012	Parkinson's disease	KEGG			SMP00040	Glycolysis	HMDB
	map04260	Cardiac muscle contraction	KEGG			map00053	Ascorbate and aldarate metabolism	KEGG
	map04142	Lysosome	KEGG			map00340	Histidine metabolism	KEGG
	map04930	Type II diabetes mellitus	KEGG			SMP00008	Phenylalanine and Tyrosine Metabolism	HMDB
	SMP00048	Nicotinate and Nicotinamide Metabolism	HMDB			SMP00031	Pentose Phosphate Pathway	HMDB
	SMP00007	Beta-Alanine Metabolism	HMDB			SMP00072	Glutamate Metabolism	HMDB
	map05110	Vibrio cholerae infection	KEGG			map05014	Amyotrophic lateral sclerosis (ALS)	KEGG
	SMP00027	Pantothenate and CoA Biosynthesis	HMDB			map04966	Collecting duct acid secretion	KEGG
	map05010	Alzheimer's disease	KEGG			SMP00452	Threonine and 2-Oxobutanoate Degradation	HMDB
	map04720	Long-term potentiation	KEGG			SMP00060	Pyruvate Metabolism	HMDB
	SMP00024	Porphyrin Metabolism	HMDB			SMP00467	Trehalose Degradation	HMDB
	map04740	Olfactory transduction	KEGG			SMP00073	Butyrate Metabolism	HMDB
	map05120	Epithelial cell signaling in Helicobacter pylori infection	KEGG			map00310	Lysine degradation	KEGG
	map04113	Meiosis - yeast	KEGG			map04742	Taste transduction	KEGG
	map04940	Type I diabetes mellitus	KEGG			SMP00032	Valine, Leucine and Isoleucine Degradation	HMDB
	map05211	Renal cell carcinoma	KEGG			SMP00457	Lactose Degradation	HMDB
	map04744	Phototransduction	KEGG			SMP00005	Pterine Biosynthesis	HMDB
	SMP00039	Glycerolipid Metabolism	HMDB			SMP00355	Mitochondrial Electron Transport Chain	HMDB
	map02030	Bacterial chemotaxis	KEGG			SMP00449	Ethanol Degradation	HMDB
	SMP00033	Methionine Metabolism	HMDB			SMP00055	Alanine Metabolism	HMDB
	SMP00050	Purine Metabolism	HMDB			map01066	Biosynthesis of alkaloids derived from terpenoid and polyketide	KEGG
	SMP00051	Fatty acid Metabolism	HMDB			ULS00181	betaine from choline	ChEBI
	SMP00053	Folate Metabolism	HMDB			SMP00067	Aspartate Metabolism	HMDB
	SMP00054	Fatty Acid Elongation In Mitochondria	HMDB			map00643	Styrene degradation	KEGG
	SMP00057	Citric Acid Cycle	HMDB			map01064	Biosynthesis of alkaloids derived from ornithine, lysine and nicotinic acid	KEGG
	SMP00055	Alanine Metabolism	HMDB			map05012	Parkinson's disease	KEGG
	SMP00059	Urea Cycle	HMDB			SMP00010	Nucleotide Sugars Metabolism	HMDB
	SMP00072	Glutamate Metabolism	HMDB			map04142	Lysosome	KEGG
	SMP00060	Pyruvate Metabolism	HMDB			map04260	Cardiac muscle contraction	KEGG
	SMP00067	Aspartate Metabolism	HMDB			map00072	Synthesis and degradation of ketone bodies	KEGG
	SMP00071	Ketone Body Metabolism	HMDB			map04930	Type II diabetes mellitus	KEGG
	SMP00064	Fructose and Mannose Degradation	HMDB			ULS00313	(S)-allantoin from urate	ChEBI
	SMP00070	Riboflavin Metabolism	HMDB			SMP00064	Fructose and Mannose Degradation	HMDB
	SMP00128	Gluconeogenesis	HMDB			SMP00016	Propanoate Metabolism	HMDB
	SMP00127	Glucose-Alanine Cycle	HMDB			ULS00204	choline from choline sulfate	ChEBI
	SMP00444	Lactose Synthesis	HMDB			SMP00024	Porphyrin Metabolism	HMDB
	SMP00073	Butyrate Metabolism	HMDB			SMP00044	Histidine Metabolism	HMDB
	SMP00449	Ethanol Degradation	HMDB			map00480	Glutathione metabolism	KEGG
	SMP00355	Mitochondrial Electron Transport Chain	HMDB			map00561	Glycerolipid metabolism	KEGG
	SMP00124	Glycerol Phosphate Shuttle	HMDB			ULS00347	dinitrogen from nitrate	ChEBI
	SMP00129	Malate-Aspartate Shuttle	HMDB			SMP00007	Beta-Alanine Metabolism	HMDB
	SMP00445	Spermidine and Spermine Biosynthesis	HMDB			SMP00048	Nicotinate and Nicotinamide Metabolism	HMDB
	SMP00452	Threonine and 2-Oxobutanoate Degradation	HMDB			map01061	Biosynthesis of phenylpropanoids	KEGG
	SMP00481	Mitochondrial Beta-Oxidation of Medium Chain Saturated Fatty Acids	HMDB			map05110	Vibrio cholerae infection	KEGG
	SMP00480	Mitochondrial Beta-Oxidation of Short Chain Saturated Fatty Acids	HMDB			SMP00124	Glycerol Phosphate Shuttle	HMDB
	SMP00466	Transfer of Acetyl Groups into Mitochondria	HMDB			SMP00129	Malate-Aspartate Shuttle	HMDB
	SMP00482	Mitochondrial Beta-Oxidation of Long Chain Saturated Fatty Acids	HMDB			map00471	D-Glutamine and D-glutamate metabolism	KEGG
	SMP00467	Trehalose Degradation	HMDB			SMP00468	Degradation of Superoxides	HMDB
	SMP00457	Lactose Degradation	HMDB			SMP00027	Pantothenate and CoA Biosynthesis	HMDB
	ULS00181	betaine from choline	ChEBI			map05010	Alzheimer's disease	KEGG
	ULS00313	(S)-allantoin from urate	ChEBI			map04720	Long-term potentiation	KEGG
	ULS00204	choline from choline sulfate	ChEBI			SMP00033	Methionine Metabolism	HMDB
	SMP00468	Degradation of Superoxides	HMDB			map04740	Olfactory transduction	KEGG
	SMP00459	Pyruvaldehyde Degradation	HMDB			map05120	Epithelial cell signaling in Helicobacter pylori infection	KEGG
	ULS00303	uracil from uridine (hydrolase route)	ChEBI			map00534	Glycosaminoglycan biosynthesis - heparan sulfate	KEGG
	SMP00465	Carnitine Synthesis	HMDB			map04940	Type I diabetes mellitus	KEGG
	SMP00477	DNA Replication Fork	HMDB			map05211	Renal cell carcinoma	KEGG
	SMP00455	Homocysteine Degradation	HMDB			map04113	Meiosis - yeast	KEGG
	ULS00347	dinitrogen from nitrate	ChEBI			map00660	C5-Branched dibasic acid metabolism	KEGG
Only reference-guided	map00310	Lysine degradation	KEGG			SMP00459	Pyruvaldehyde Degradation	HMDB
	SMP00015	Glutathione Metabolism	HMDB			SMP00070	Riboflavin Metabolism	HMDB
	SMP00037	Lysine Degradation	HMDB			ULS00303	uracil from uridine (hydrolase route)	ChEBI
Only MAG-guided	map00061	Fatty acid biosynthesis	KEGG			map04744	Phototransduction	KEGG
	map00062	Fatty acid elongation in mitochondria	KEGG			map00760	Nicotinate and nicotinamide metabolism	KEGG
	map00052	Galactose metabolism	KEGG			SMP00445	Spermidine and Spermine Biosynthesis	HMDB
	map00071	Fatty acid metabolism	KEGG			SMP00477	DNA Replication Fork	HMDB
	map00040	Pentose and glucuronate interconversions	KEGG			SMP00039	Glycerolipid Metabolism	HMDB
	map00030	Pentose phosphate pathway	KEGG			SMP00465	Carnitine Synthesis	HMDB
	map00010	Glycolysis / Gluconeogenesis	KEGG			map00521	Streptomycin biosynthesis	KEGG
	map00020	Citrate cycle (TCA cycle)	KEGG			map00473	D-Alanine metabolism	KEGG
	map00051	Fructose and mannose metabolism	KEGG			map02030	Bacterial chemotaxis	KEGG
	map00190	Oxidative phosphorylation	KEGG			SMP00455	Homocysteine Degradation	HMDB
	map00195	Photosynthesis	KEGG		Only reference-guided	SMP00015	Glutathione Metabolism	HMDB
	map00053	Ascorbate and aldarate metabolism	KEGG			SMP00450	Phytanic Acid Peroxisomal Oxidation	HMDB
	map00072	Synthesis and degradation of ketone bodies	KEGG		Only MAG-guided	SMP00071	Ketone Body Metabolism	HMDB
	map00130	Ubiquinone and other terpenoid-quinone biosynthesis	KEGG			SMP00020	Arginine and Proline Metabolism	HMDB
					Novel	map01062	Biosynthesis of terpenoids and steroids	KEGG

## Sheet: 8
Supplementary Table 8
List of bacterial species used for input into the reference-guided approach for environmental samples. Mean relative abundances for each species were included. Taxa that could not be included are highlighted in green.
Sediment										Seawater
5% cut-off										5% cut-off
k__Bacteria	p__Bacteroidetes	c__Flavobacteriia	o__Flavobacteriales	f__Flavobacteriaceae	g__Winogradskyella	s__Winogradskyella_sp_KYW1333	14.0059			k__Bacteria	p__Bacteroidetes	c__Flavobacteriia	o__Flavobacteriales	f__Flavobacteriaceae	g__Formosa	s__Formosa_sp_Hel3_A1_48	12.5097
k__Bacteria	p__Proteobacteria	c__CFGB12388	o__OFGB12388	f__FGB12388	g__GGB35257	s__GGB35257_SGB52150	12.8405			k__Bacteria	p__Proteobacteria	c__CFGB14607	o__OFGB14607	f__FGB14607	g__GGB40529	s__GGB40529_SGB64835	5.31972
k__Bacteria	p__Proteobacteria	c__Alphaproteobacteria	o__Rhodobacterales	f__Rhodobacteraceae	g__Ruegeria	s__Ruegeria_atlantica	8.98833			k__Bacteria	p__Cyanobacteria	c__Cyanobacteria_unclassified	o__Synechococcales	f__Synechococcaceae	g__Synechococcus	s__Synechococcus_sp_A15_44	5.31568
2.5% cut-off										2.5% cut-off
k__Bacteria	p__Bacteroidetes	c__Flavobacteriia	o__Flavobacteriales	f__Flavobacteriaceae	g__Winogradskyella	s__Winogradskyella_sp_KYW1333	14.0059			k__Bacteria	p__Bacteroidetes	c__Flavobacteriia	o__Flavobacteriales	f__Flavobacteriaceae	g__Formosa	s__Formosa_sp_Hel3_A1_48	12.5097
k__Bacteria	p__Proteobacteria	c__CFGB12388	o__OFGB12388	f__FGB12388	g__GGB35257	s__GGB35257_SGB52150	12.8405			k__Bacteria	p__Proteobacteria	c__CFGB14607	o__OFGB14607	f__FGB14607	g__GGB40529	s__GGB40529_SGB64835	5.31972
k__Bacteria	p__Proteobacteria	c__Alphaproteobacteria	o__Rhodobacterales	f__Rhodobacteraceae	g__Ruegeria	s__Ruegeria_atlantica	8.98833			k__Bacteria	p__Cyanobacteria	c__Cyanobacteria_unclassified	o__Synechococcales	f__Synechococcaceae	g__Synechococcus	s__Synechococcus_sp_A15_44	5.31568
k__Bacteria	p__Bacteroidetes	c__Flavobacteriia	o__Flavobacteriales	f__Flavobacteriaceae	g__Winogradskyella	s__Winogradskyella_aurantiaca	3.86095			k__Bacteria	p__Proteobacteria	c__Gammaproteobacteria	o__Alteromonadales	f__Alteromonadaceae	g__Glaciecola	s__Glaciecola_sp_HTCC2999	4.26638
k__Bacteria	p__Cyanobacteria	c__Cyanobacteria_unclassified	o__Pleurocapsales	f__Hyellaceae	g__Pleurocapsa	s__Pleurocapsa_sp_PCC_7319	3.241			k__Bacteria	p__Actinobacteria	c__Actinobacteria	o__Micrococcales	f__Cellulomonadaceae	g__Cellulomonas	s__Cellulomonas_SGB47014	3.88281
k__Bacteria	p__Proteobacteria	c__Alphaproteobacteria	o__Sphingomonadales	f__Erythrobacteraceae	g__Qipengyuania	s__Qipengyuania_citrea	3.07703			k__Bacteria	p__Proteobacteria	c__Alphaproteobacteria	o__Pelagibacterales	f__Pelagibacteraceae	g__Pelagibacteraceae_unclassified	s__alpha_proteobacterium_HIMB59	3.15928
k__Bacteria	p__Proteobacteria	c__Alphaproteobacteria	o__Hyphomonadales	f__Hyphomonadaceae	g__Hyphomonas	s__Hyphomonas_sp_L_53_1_40	3.06632			k__Bacteria	p__Proteobacteria	c__Alphaproteobacteria	o__Rhodobacterales	f__Rhodobacteraceae	g__Rhodobacteraceae_unclassified	s__Rhodobacteraceae_bacterium_SB2	2.92383
k__Bacteria	p__Bacteroidetes	c__Flavobacteriia	o__Flavobacteriales	f__Flavobacteriaceae	g__Algibacter	s__Algibacter_aestuarii	3.05467			1% cut-off
k__Bacteria	p__Proteobacteria	c__Deltaproteobacteria	o__Deltaproteobacteria_unclassified	f__Deltaproteobacteria_unclassified	g__Deltaproteobacteria_unclassified	s__Olavius_algarvensis_associated_proteobacterium_Delta_3	2.92774			k__Bacteria	p__Bacteroidetes	c__Flavobacteriia	o__Flavobacteriales	f__Flavobacteriaceae	g__Formosa	s__Formosa_sp_Hel3_A1_48	12.5097
1% cut-off										k__Bacteria	p__Proteobacteria	c__CFGB14607	o__OFGB14607	f__FGB14607	g__GGB40529	s__GGB40529_SGB64835	5.31972
k__Bacteria	p__Bacteroidetes	c__Flavobacteriia	o__Flavobacteriales	f__Flavobacteriaceae	g__Winogradskyella	s__Winogradskyella_sp_KYW1333	14.0059			k__Bacteria	p__Cyanobacteria	c__Cyanobacteria_unclassified	o__Synechococcales	f__Synechococcaceae	g__Synechococcus	s__Synechococcus_sp_A15_44	5.31568
k__Bacteria	p__Proteobacteria	c__CFGB12388	o__OFGB12388	f__FGB12388	g__GGB35257	s__GGB35257_SGB52150	12.8405			k__Bacteria	p__Proteobacteria	c__Gammaproteobacteria	o__Alteromonadales	f__Alteromonadaceae	g__Glaciecola	s__Glaciecola_sp_HTCC2999	4.26638
k__Bacteria	p__Proteobacteria	c__Alphaproteobacteria	o__Rhodobacterales	f__Rhodobacteraceae	g__Ruegeria	s__Ruegeria_atlantica	8.98833			k__Bacteria	p__Actinobacteria	c__Actinobacteria	o__Micrococcales	f__Cellulomonadaceae	g__Cellulomonas	s__Cellulomonas_SGB47014	3.88281
k__Bacteria	p__Bacteroidetes	c__Flavobacteriia	o__Flavobacteriales	f__Flavobacteriaceae	g__Winogradskyella	s__Winogradskyella_aurantiaca	3.86095			k__Bacteria	p__Proteobacteria	c__Alphaproteobacteria	o__Pelagibacterales	f__Pelagibacteraceae	g__Pelagibacteraceae_unclassified	s__alpha_proteobacterium_HIMB59	3.15928
k__Bacteria	p__Cyanobacteria	c__Cyanobacteria_unclassified	o__Pleurocapsales	f__Hyellaceae	g__Pleurocapsa	s__Pleurocapsa_sp_PCC_7319	3.241			k__Bacteria	p__Proteobacteria	c__Alphaproteobacteria	o__Rhodobacterales	f__Rhodobacteraceae	g__Rhodobacteraceae_unclassified	s__Rhodobacteraceae_bacterium_SB2	2.92383
k__Bacteria	p__Proteobacteria	c__Alphaproteobacteria	o__Sphingomonadales	f__Erythrobacteraceae	g__Qipengyuania	s__Qipengyuania_citrea	3.07703			k__Bacteria	p__Proteobacteria	c__Betaproteobacteria	o__Nitrosomonadales	f__Nitrosomonadales_unclassified	g__Nitrosomonadales_unclassified	s__Methylophilales_bacterium_MBRSF5	2.45947
k__Bacteria	p__Proteobacteria	c__Alphaproteobacteria	o__Hyphomonadales	f__Hyphomonadaceae	g__Hyphomonas	s__Hyphomonas_sp_L_53_1_40	3.06632			k__Bacteria	p__Proteobacteria	c__Alphaproteobacteria	o__Rhodobacterales	f__Rhodobacteraceae	g__Rhodobacteraceae_unclassified	s__Rhodobacteraceae_bacterium	2.16708
k__Bacteria	p__Bacteroidetes	c__Flavobacteriia	o__Flavobacteriales	f__Flavobacteriaceae	g__Algibacter	s__Algibacter_aestuarii	3.05467			k__Bacteria	p__Proteobacteria	c__Alphaproteobacteria	o__Rhodobacterales	f__Rhodobacteraceae	g__Lentibacter	s__Lentibacter_algarum	1.94461
k__Bacteria	p__Proteobacteria	c__Deltaproteobacteria	o__Deltaproteobacteria_unclassified	f__Deltaproteobacteria_unclassified	g__Deltaproteobacteria_unclassified	s__Olavius_algarvensis_associated_proteobacterium_Delta_3	2.92774			k__Bacteria	p__Proteobacteria	c__CFGB419	o__OFGB419	f__FGB419	g__GGB26625	s__GGB26625_SGB60641	1.80894
k__Bacteria	p__Proteobacteria	c__Alphaproteobacteria	o__Rhodobacterales	f__Rhodobacteraceae	g__Ruegeria	s__Ruegeria_sp_AD91A	2.44226			k__Bacteria	p__Bacteroidetes	c__CFGB32551	o__OFGB32551	f__FGB32551	g__GGB48754	s__GGB48754_SGB66920	1.72596
k__Bacteria	p__Proteobacteria	c__Alphaproteobacteria	o__Sphingomonadales	f__Sphingomonadaceae	g__Parasphingopyxis	s__Parasphingopyxis_sp_CP4	2.27454			k__Bacteria	p__Bacteroidetes	c__Flavobacteriia	o__Flavobacteriia_unclassified	f__Flavobacteriia_unclassified	g__GGB24293	s__GGB24293_SGB36117	1.68221
k__Bacteria	p__Proteobacteria	c__Alphaproteobacteria	o__Rhodobacterales	f__Rhodobacteraceae	g__Ruegeria	s__Ruegeria_arenilitoris	2.13411			k__Bacteria	p__Cyanobacteria	c__Cyanobacteria_unclassified	o__Synechococcales	f__Synechococcaceae	g__Synechococcus	s__Synechococcus_sp_Minos11	1.65947
k__Bacteria	p__Proteobacteria	c__Alphaproteobacteria	o__Rhodobacterales	f__Rhodobacteraceae	g__Ruegeria	s__Ruegeria_sp_6PALISEP08	2.02853			k__Bacteria	p__Bacteroidetes	c__CFGB13884	o__OFGB13884	f__FGB13884	g__GGB38071	s__GGB38071_SGB50035	1.55971
k__Bacteria	p__Proteobacteria	c__Alphaproteobacteria	o__Sphingomonadales	f__Erythrobacteraceae	g__Pelagerythrobacter	s__Pelagerythrobacter_marensis	1.70429			k__Bacteria	p__Proteobacteria	c__CFGB26023	o__OFGB26023	f__FGB26023	g__GGB43047	s__GGB43047_SGB60287	1.54773
k__Bacteria	p__Bacteroidetes	c__Flavobacteriia	o__Flavobacteriales	f__Flavobacteriaceae	g__Algibacter	s__Algibacter_mikhailovii	1.66111			k__Bacteria	p__Proteobacteria	c__Alphaproteobacteria	o__Rhodobacterales	f__Rhodobacteraceae	g__Rhodobacteraceae_unclassified	s__Rhodobacteraceae_unclassified_SGB22073	1.53182
k__Bacteria	p__Proteobacteria	c__Alphaproteobacteria	o__Sphingomonadales	f__Erythrobacteraceae	g__Qipengyuania	s__Qipengyuania_flava	1.5251			k__Bacteria	p__Bacteroidetes	c__CFGB12216	o__OFGB12216	f__FGB12216	g__GGB34965	s__GGB34965_SGB50020	1.516
k__Bacteria	p__Bacteroidetes	c__Flavobacteriia	o__Flavobacteriales	f__Flavobacteriaceae	g__Eudoraea	s__Eudoraea_adriatica	1.2234			k__Bacteria	p__Bacteroidetes	c__Flavobacteriia	o__Flavobacteriales	f__Flavobacteriaceae	g__Winogradskyella	s__Winogradskyella_sp_KYW1333	1.47924
k__Bacteria	p__Proteobacteria	c__Alphaproteobacteria	o__Rhodobacterales	f__Rhodobacteraceae	g__Sulfitobacter	s__Sulfitobacter_sp_15WGC	1.20059			k__Bacteria	p__Firmicutes	c__CFGB129	o__OFGB129	f__FGB129	g__GGB27356	s__GGB27356_SGB39621	1.21917
k__Bacteria	p__Proteobacteria	c__Gammaproteobacteria	o__Vibrionales	f__Vibrionaceae	g__Vibrio	s__Vibrio_jasicida	1.07063			k__Bacteria	p__Actinobacteria	c__CFGB3120	o__OFGB3120	f__FGB3120	g__GGB26040	s__GGB26040_SGB38044	1.11861
k__Bacteria	p__Proteobacteria	c__Alphaproteobacteria	o__Rhodobacterales	f__Rhodobacteraceae	g__Sulfitobacter	s__Sulfitobacter_sp_JBTF_M27	1.03215			k__Bacteria	p__Proteobacteria	c__Alphaproteobacteria	o__Rhodobacterales	f__Rhodobacteraceae	g__Rhodobacteraceae_unclassified	s__Rhodobacteraceae_bacterium	1.07981
0.5% cut-off										k__Bacteria	p__Proteobacteria	c__CFGB2292	o__OFGB2292	f__FGB2292	g__GGB6384	s__GGB6384_SGB9054	1.05481
k__Bacteria	p__Bacteroidetes	c__Flavobacteriia	o__Flavobacteriales	f__Flavobacteriaceae	g__Winogradskyella	s__Winogradskyella_sp_KYW1333	14.0059			0.5% cut-off
k__Bacteria	p__Proteobacteria	c__CFGB12388	o__OFGB12388	f__FGB12388	g__GGB35257	s__GGB35257_SGB52150	12.8405			k__Bacteria	p__Bacteroidetes	c__Flavobacteriia	o__Flavobacteriales	f__Flavobacteriaceae	g__Formosa	s__Formosa_sp_Hel3_A1_48	12.5097
k__Bacteria	p__Proteobacteria	c__Alphaproteobacteria	o__Rhodobacterales	f__Rhodobacteraceae	g__Ruegeria	s__Ruegeria_atlantica	8.98833			k__Bacteria	p__Proteobacteria	c__CFGB14607	o__OFGB14607	f__FGB14607	g__GGB40529	s__GGB40529_SGB64835	5.31972
k__Bacteria	p__Bacteroidetes	c__Flavobacteriia	o__Flavobacteriales	f__Flavobacteriaceae	g__Winogradskyella	s__Winogradskyella_aurantiaca	3.86095			k__Bacteria	p__Cyanobacteria	c__Cyanobacteria_unclassified	o__Synechococcales	f__Synechococcaceae	g__Synechococcus	s__Synechococcus_sp_A15_44	5.31568
k__Bacteria	p__Cyanobacteria	c__Cyanobacteria_unclassified	o__Pleurocapsales	f__Hyellaceae	g__Pleurocapsa	s__Pleurocapsa_sp_PCC_7319	3.241			k__Bacteria	p__Proteobacteria	c__Gammaproteobacteria	o__Alteromonadales	f__Alteromonadaceae	g__Glaciecola	s__Glaciecola_sp_HTCC2999	4.26638
k__Bacteria	p__Proteobacteria	c__Alphaproteobacteria	o__Sphingomonadales	f__Erythrobacteraceae	g__Qipengyuania	s__Qipengyuania_citrea	3.07703			k__Bacteria	p__Actinobacteria	c__Actinobacteria	o__Micrococcales	f__Cellulomonadaceae	g__Cellulomonas	s__Cellulomonas_SGB47014	3.88281
k__Bacteria	p__Proteobacteria	c__Alphaproteobacteria	o__Hyphomonadales	f__Hyphomonadaceae	g__Hyphomonas	s__Hyphomonas_sp_L_53_1_40	3.06632			k__Bacteria	p__Proteobacteria	c__Alphaproteobacteria	o__Pelagibacterales	f__Pelagibacteraceae	g__Pelagibacteraceae_unclassified	s__alpha_proteobacterium_HIMB59	3.15928
k__Bacteria	p__Bacteroidetes	c__Flavobacteriia	o__Flavobacteriales	f__Flavobacteriaceae	g__Algibacter	s__Algibacter_aestuarii	3.05467			k__Bacteria	p__Proteobacteria	c__Alphaproteobacteria	o__Rhodobacterales	f__Rhodobacteraceae	g__Rhodobacteraceae_unclassified	s__Rhodobacteraceae_bacterium_SB2	2.92383
k__Bacteria	p__Proteobacteria	c__Deltaproteobacteria	o__Deltaproteobacteria_unclassified	f__Deltaproteobacteria_unclassified	g__Deltaproteobacteria_unclassified	s__Olavius_algarvensis_associated_proteobacterium_Delta_3	2.92774			k__Bacteria	p__Proteobacteria	c__Betaproteobacteria	o__Nitrosomonadales	f__Nitrosomonadales_unclassified	g__Nitrosomonadales_unclassified	s__Methylophilales_bacterium_MBRSF5	2.45947
k__Bacteria	p__Proteobacteria	c__Alphaproteobacteria	o__Rhodobacterales	f__Rhodobacteraceae	g__Ruegeria	s__Ruegeria_sp_AD91A	2.44226			k__Bacteria	p__Proteobacteria	c__Alphaproteobacteria	o__Rhodobacterales	f__Rhodobacteraceae	g__Rhodobacteraceae_unclassified	s__Rhodobacteraceae_bacterium	2.16708
k__Bacteria	p__Proteobacteria	c__Alphaproteobacteria	o__Sphingomonadales	f__Sphingomonadaceae	g__Parasphingopyxis	s__Parasphingopyxis_sp_CP4	2.27454			k__Bacteria	p__Proteobacteria	c__Alphaproteobacteria	o__Rhodobacterales	f__Rhodobacteraceae	g__Lentibacter	s__Lentibacter_algarum	1.94461
k__Bacteria	p__Proteobacteria	c__Alphaproteobacteria	o__Rhodobacterales	f__Rhodobacteraceae	g__Ruegeria	s__Ruegeria_arenilitoris	2.13411			k__Bacteria	p__Proteobacteria	c__CFGB419	o__OFGB419	f__FGB419	g__GGB26625	s__GGB26625_SGB60641	1.80894
k__Bacteria	p__Proteobacteria	c__Alphaproteobacteria	o__Rhodobacterales	f__Rhodobacteraceae	g__Ruegeria	s__Ruegeria_sp_6PALISEP08	2.02853			k__Bacteria	p__Bacteroidetes	c__CFGB32551	o__OFGB32551	f__FGB32551	g__GGB48754	s__GGB48754_SGB66920	1.72596
k__Bacteria	p__Proteobacteria	c__Alphaproteobacteria	o__Sphingomonadales	f__Erythrobacteraceae	g__Pelagerythrobacter	s__Pelagerythrobacter_marensis	1.70429			k__Bacteria	p__Bacteroidetes	c__Flavobacteriia	o__Flavobacteriia_unclassified	f__Flavobacteriia_unclassified	g__GGB24293	s__GGB24293_SGB36117	1.68221
k__Bacteria	p__Bacteroidetes	c__Flavobacteriia	o__Flavobacteriales	f__Flavobacteriaceae	g__Algibacter	s__Algibacter_mikhailovii	1.66111			k__Bacteria	p__Cyanobacteria	c__Cyanobacteria_unclassified	o__Synechococcales	f__Synechococcaceae	g__Synechococcus	s__Synechococcus_sp_Minos11	1.65947
k__Bacteria	p__Proteobacteria	c__Alphaproteobacteria	o__Sphingomonadales	f__Erythrobacteraceae	g__Qipengyuania	s__Qipengyuania_flava	1.5251			k__Bacteria	p__Bacteroidetes	c__CFGB13884	o__OFGB13884	f__FGB13884	g__GGB38071	s__GGB38071_SGB50035	1.55971
k__Bacteria	p__Bacteroidetes	c__Flavobacteriia	o__Flavobacteriales	f__Flavobacteriaceae	g__Eudoraea	s__Eudoraea_adriatica	1.2234			k__Bacteria	p__Proteobacteria	c__CFGB26023	o__OFGB26023	f__FGB26023	g__GGB43047	s__GGB43047_SGB60287	1.54773
k__Bacteria	p__Proteobacteria	c__Alphaproteobacteria	o__Rhodobacterales	f__Rhodobacteraceae	g__Sulfitobacter	s__Sulfitobacter_sp_15WGC	1.20059			k__Bacteria	p__Proteobacteria	c__Alphaproteobacteria	o__Rhodobacterales	f__Rhodobacteraceae	g__Rhodobacteraceae_unclassified	s__Rhodobacteraceae_unclassified_SGB22073	1.53182
k__Bacteria	p__Proteobacteria	c__Gammaproteobacteria	o__Vibrionales	f__Vibrionaceae	g__Vibrio	s__Vibrio_jasicida	1.07063			k__Bacteria	p__Bacteroidetes	c__CFGB12216	o__OFGB12216	f__FGB12216	g__GGB34965	s__GGB34965_SGB50020	1.516
k__Bacteria	p__Proteobacteria	c__Alphaproteobacteria	o__Rhodobacterales	f__Rhodobacteraceae	g__Sulfitobacter	s__Sulfitobacter_sp_JBTF_M27	1.03215			k__Bacteria	p__Bacteroidetes	c__Flavobacteriia	o__Flavobacteriales	f__Flavobacteriaceae	g__Winogradskyella	s__Winogradskyella_sp_KYW1333	1.47924
k__Bacteria	p__Bacteroidetes	c__Flavobacteriia	o__Flavobacteriales	f__Flavobacteriaceae	g__Muriicola	s__Muriicola_sp_MMS17_SY002	0.878154			k__Bacteria	p__Firmicutes	c__CFGB129	o__OFGB129	f__FGB129	g__GGB27356	s__GGB27356_SGB39621	1.21917
k__Bacteria	p__Proteobacteria	c__Alphaproteobacteria	o__Rhodobacterales	f__Rhodobacteraceae	g__Tateyamaria	s__Tateyamaria_sp_Alg231_49	0.861444			k__Bacteria	p__Actinobacteria	c__CFGB3120	o__OFGB3120	f__FGB3120	g__GGB26040	s__GGB26040_SGB38044	1.11861
k__Bacteria	p__Proteobacteria	c__Gammaproteobacteria	o__Vibrionales	f__Vibrionaceae	g__Vibrio	s__Vibrio_owensii	0.773973			k__Bacteria	p__Proteobacteria	c__Alphaproteobacteria	o__Rhodobacterales	f__Rhodobacteraceae	g__Rhodobacteraceae_unclassified	s__Rhodobacteraceae_bacterium	1.07981
k__Bacteria	p__Proteobacteria	c__Alphaproteobacteria	o__Sphingomonadales	f__Sphingomonadaceae	g__Sphingorhabdus	s__Sphingorhabdus_sp_EL138	0.719302			k__Bacteria	p__Proteobacteria	c__CFGB2292	o__OFGB2292	f__FGB2292	g__GGB6384	s__GGB6384_SGB9054	1.05481
k__Bacteria	p__Proteobacteria	c__Alphaproteobacteria	o__Rhodobacterales	f__Rhodobacteraceae	g__Sulfitobacter	s__Sulfitobacter_mediterraneus	0.717136			k__Bacteria	p__Proteobacteria	c__Alphaproteobacteria	o__Pelagibacterales	f__Pelagibacteraceae	g__Candidatus_Pelagibacter	s__Candidatus_Pelagibacter_sp_HIMB1321	0.956109
k__Bacteria	p__Proteobacteria	c__Gammaproteobacteria	o__Oceanospirillales	f__Alcanivoracaceae	g__Alcanivorax	s__Alcanivorax_venustensis	0.699031			k__Bacteria	p__Actinobacteria	c__Actinobacteria	o__Actinobacteria_unclassified	f__Actinobacteria_unclassified	g__Actinobacteria_unclassified	s__OCS155_cluster_bacterium_AG_349_E07	0.848012
k__Bacteria	p__Proteobacteria	c__Alphaproteobacteria	o__Rhodobacterales	f__Rhodobacteraceae	g__Roseobacter	s__Roseobacter_ponti	0.642624			k__Bacteria	p__Bacteroidetes	c__CFGB4956	o__OFGB4956	f__FGB4956	g__GGB14208	s__GGB14208_SGB21674	0.841606
k__Archaea	p__Thaumarchaeota	c__Thaumarchaeota_unclassified	o__Nitrosopumilales	f__Nitrosopumilaceae	g__Nitrosopumilus	s__Nitrosopumilus_sp_b3	0.627858			k__Archaea	p__Crenarchaeota	c__Thermoprotei	o__Sulfolobales	f__Sulfolobales_unclassified	g__GGB40236	s__GGB40236_SGB50573	0.841253
k__Bacteria	p__Proteobacteria	c__Deltaproteobacteria	o__Deltaproteobacteria_unclassified	f__Deltaproteobacteria_unclassified	g__GGB63079	s__GGB63079_SGB85330	0.611417			k__Bacteria	p__Proteobacteria	c__CFGB14200	o__OFGB14200	f__FGB14200	g__GGB38796	s__GGB38796_SGB60181	0.813936
k__Bacteria	p__Bacteroidetes	c__Flavobacteriia	o__Flavobacteriales	f__Flavobacteriaceae	g__Aquimarina	s__Aquimarina_algiphila	0.544799			k__Bacteria	p__Proteobacteria	c__Alphaproteobacteria	o__Pelagibacterales	f__Pelagibacteraceae	g__GGB38947	s__GGB38947_SGB50133	0.804987
k__Bacteria	p__Cyanobacteria	c__Cyanobacteria_unclassified	o__Synechococcales	f__Synechococcaceae	g__Synechococcus	s__Synechococcus_sp_Minos11	0.506796			k__Bacteria	p__Balneolaeota	c__CFGB7584	o__OFGB7584	f__FGB7584	g__GGB24177	s__GGB24177_SGB35985	0.790127
k__Bacteria	p__Proteobacteria	c__Alphaproteobacteria	o__Rhodobacterales	f__Rhodobacteraceae	g__Shimia	s__Shimia_thalassica	0.501403			k__Bacteria	p__Bacteroidetes	c__Flavobacteriia	o__Flavobacteriia_unclassified	f__Flavobacteriia_unclassified	g__Flavobacteriia_unclassified	s__Flavobacteriia_unclassified_SGB79047	0.74241
										k__Bacteria	p__Proteobacteria	c__Gammaproteobacteria	o__Thiotrichales	f__Piscirickettsiaceae	g__GGB8990	s__GGB8990_SGB13861	0.739132
										k__Bacteria	p__Proteobacteria	c__Gammaproteobacteria	o__Cellvibrionales	f__Cellvibrionaceae	g__GGB40881	s__GGB40881_SGB66824	0.714439
										k__Bacteria	p__Actinobacteria	c__CFGB24891	o__OFGB24891	f__FGB24891	g__GGB43892	s__GGB43892_SGB61249	0.67803
										k__Bacteria	p__Proteobacteria	c__Gammaproteobacteria	o__Oceanospirillales	f__Oceanospirillaceae	g__Marinobacterium	s__Marinobacterium_sp_LSUCC0821	0.663954
										k__Bacteria	p__Bacteroidetes	c__CFGB7576	o__OFGB7576	f__FGB7576	g__GGB24157	s__GGB24157_SGB35963	0.623698
										k__Bacteria	p__Proteobacteria	c__Alphaproteobacteria	o__Rhodospirillales	f__Rhodospirillaceae	g__Rhodospirillaceae_unclassified	s__Rhodobacteraceae_bacterium_Water_Bin34	0.619891
										k__Bacteria	p__Bacteroidetes	c__Bacteroidia	o__Bacteroidales	f__Bacteroidaceae	g__GGB38368	s__GGB38368_SGB57651	0.562917
										k__Bacteria	p__Proteobacteria	c__Gammaproteobacteria	o__Gammaproteobacteria_unclassified	f__Gammaproteobacteria_unclassified	g__Gammaproteobacteria_unclassified	s__K189A_clade_bacterium	0.551984
										k__Bacteria	p__Proteobacteria	c__CFGB9302	o__OFGB9302	f__FGB9302	g__GGB27390	s__GGB27390_SGB39661	0.53875
										k__Bacteria	p__Proteobacteria	c__Alphaproteobacteria	o__Rhodobacterales	f__Rhodobacteraceae	g__Planktomarina	s__Planktomarina_temperata	0.535613
										k__Bacteria	p__Proteobacteria	c__CFGB7423	o__OFGB7423	f__FGB7423	g__GGB43305	s__GGB43305_SGB60606	0.524611
										k__Bacteria	p__Proteobacteria	c__Gammaproteobacteria	o__Cellvibrionales	f__Halieaceae	g__Halieaceae_unclassified	s__Halieaceae_bacterium_IMCC3088	0.519869
										k__Bacteria	p__Bacteroidetes	c__CFGB36181	o__OFGB36181	f__FGB36181	g__GGB48740	s__GGB48740_SGB66870	0.509429

## Sheet: 9
Supplementary Table 9
List of metagenome-assembled genomes (MAGs) used for input into the MAG-guided approach for sediment samples
Refined bins
Bin Id	Completeness	Contamination	GTDBv207_classification
bin.25	99.51	1.94	d__Archaea;p__Thermoproteota;c__Nitrososphaeria;o__Nitrososphaerales;f__Nitrosopumilaceae;g__Nitrosopumilus;s__
bin.28	98.92	0.54	d__Bacteria;p__Bacteroidota;c__Bacteroidia;o__Flavobacteriales;f__UA16;g__;s__
bin.46	98.29	3.42	d__Bacteria;p__Actinobacteriota;c__Acidimicrobiia;o__Acidimicrobiales;f__SZUA-35;g__;s__
bin.41	97.81	2.15	d__Bacteria;p__Bacteroidota;c__Bacteroidia;o__Flavobacteriales;f__JABDKJ01;g__JABDLZ01;s__
bin.26	97.73	4.93	d__Bacteria;p__Proteobacteria;c__Alphaproteobacteria;o__Rhodobacterales;f__Rhodobacteraceae;g__Boseongicola;s__Boseongicola sp013042895
bin.91	97.53	1.29	d__Bacteria;p__Desulfobacterota;c__Desulfobacteria;o__Desulfobacterales;f__QNYZ01;g__QNYZ01;s__
bin.22	97.52	1.49	d__Bacteria;p__Bacteroidota;c__Bacteroidia;o__Chitinophagales;f__Saprospiraceae;g__B8-G4;s__
bin.47	97.52	0.5	d__Bacteria;p__Bacteroidota;c__Bacteroidia;o__Chitinophagales;f__Saprospiraceae;g__;s__
bin.33	97.44	2.56	d__Bacteria;p__Actinobacteriota;c__Acidimicrobiia;o__UBA5794;f__;g__;s__
bin.113	97.4	2.45	d__Bacteria;p__Proteobacteria;c__Alphaproteobacteria;o__Rhodobacterales;f__Rhodobacteraceae;g__JABDJX01;s__
bin.10	97.3	6.84	d__Bacteria;p__Actinobacteriota;c__Acidimicrobiia;o__UBA5794;f__;g__;s__
bin.106	97.26	4.79	d__Bacteria;p__Proteobacteria;c__Alphaproteobacteria;o__Rhodobacterales;f__Rhodobacteraceae;g__JABDJO01;s__
bin.118	97.15	1.61	d__Bacteria;p__Firmicutes_A;c__Clostridia_A;o__Christensenellales;f__UMGS416;g__;s__
bin.127	97.09	1.09	d__Bacteria;p__Cyanobacteria;c__Cyanobacteriia;o__Cyanobacteriales;f__Microcoleaceae;g__Lyngbya;s__
bin.15	97.02	4.34	d__Bacteria;p__Bacteroidota;c__Bacteroidia;o__Flavobacteriales;f__Flavobacteriaceae;g__Maribacter_A;s__
bin.50	96.96	0.46	d__Bacteria;p__Proteobacteria;c__Alphaproteobacteria;o__Rhodobacterales;f__Rhodobacteraceae;g__JABDJX01;s__
bin.97	96.86	5.76	d__Bacteria;p__Bacteroidota;c__Bacteroidia;o__Flavobacteriales;f__Flavobacteriaceae;g__Eudoraea;s__
bin.44	96.82	2.53	d__Bacteria;p__Proteobacteria;c__Alphaproteobacteria;o__Rhizobiales;f__;g__;s__
bin.48	96.81	1.54	d__Bacteria;p__Proteobacteria;c__Alphaproteobacteria;o__Caulobacterales;f__Hyphomonadaceae;g__;s__
bin.1	96.58	7.69	d__Bacteria;p__Actinobacteriota;c__Acidimicrobiia;o__UBA5794;f__;g__;s__
bin.51	96.29	3.53	d__Bacteria;p__Planctomycetota;c__Planctomycetes;o__Pirellulales;f__Pirellulaceae;g__;s__
bin.49	96.18	2.14	d__Bacteria;p__Bacteroidota;c__Bacteroidia;o__Flavobacteriales;f__Flavobacteriaceae;g__Eudoraea;s__
bin.119	96.04	1.22	d__Bacteria;p__Proteobacteria;c__Gammaproteobacteria;o__Arenicellales;f__LS-SOB;g__;s__
bin.115	95.94	2.06	d__Bacteria;p__Proteobacteria;c__Gammaproteobacteria;o__Xanthomonadales;f__SZUA-36;g__W260;s__
bin.117	95.9	1.16	d__Bacteria;p__Verrucomicrobiota;c__Verrucomicrobiae;o__Verrucomicrobiales;f__Akkermansiaceae;g__;s__
bin.67	95.79	2.06	d__Bacteria;p__Bacteroidota;c__Bacteroidia;o__Chitinophagales;f__Saprospiraceae;g__;s__
bin.13	95.76	1.69	d__Bacteria;p__Deinococcota;c__Deinococci;o__Deinococcales;f__Trueperaceae;g__;s__
bin.68	95.74	5.78	d__Bacteria;p__Bacteroidota;c__Bacteroidia;o__Flavobacteriales;f__Flavobacteriaceae;g__Eudoraea;s__
bin.81	95.73	5.98	d__Bacteria;p__Actinobacteriota;c__Acidimicrobiia;o__UBA5794;f__UBA5794;g__;s__
bin.88	95.73	2.99	d__Bacteria;p__Actinobacteriota;c__Acidimicrobiia;o__UBA5794;f__ZC4RG35;g__;s__
bin.111	95.66	2.99	d__Bacteria;p__Bacteroidota;c__Bacteroidia;o__Flavobacteriales;f__Flavobacteriaceae;g__Robiginitalea;s__
bin.84	94.94	2.31	d__Bacteria;p__Bacteroidota;c__Bacteroidia;o__Flavobacteriales;f__Flavobacteriaceae;g__R33;s__
bin.12	94.87	5.98	d__Bacteria;p__Actinobacteriota;c__Acidimicrobiia;o__UBA5794;f__UBA5794;g__;s__
bin.92	94.87	2.23	d__Bacteria;p__Actinobacteriota;c__Acidimicrobiia;o__Acidimicrobiales;f__SZUA-35;g__;s__
bin.69	94.86	9.48	d__Bacteria;p__Proteobacteria;c__Gammaproteobacteria;o__Xanthomonadales;f__SZUA-36;g__SZUA-36;s__
bin.42	94.78	1.04	d__Bacteria;p__Proteobacteria;c__Alphaproteobacteria;o__Rhodobacterales;f__Rhodobacteraceae;g__JABDJO01;s__
bin.137	94.73	4.67	d__Bacteria;p__Proteobacteria;c__Gammaproteobacteria;o__Pseudomonadales;f__Halieaceae;g__Halioglobus;s__
bin.65	94.51	8.28	d__Bacteria;p__Bacteroidota;c__Bacteroidia;o__Flavobacteriales;f__Flavobacteriaceae;g__RR4-38;s__
bin.66	94.51	0	d__Bacteria;p__Bdellovibrionota_C;c__UBA2361;o__SZUA-149;f__;g__;s__
bin.11	94.44	1.79	d__Bacteria;p__Bacteroidota;c__Rhodothermia;o__Rhodothermales;f__UBA10348;g__JABDKH01;s__
bin.37	94.41	0.43	d__Bacteria;p__Proteobacteria;c__Alphaproteobacteria;o__Micavibrionales;f__Micavibrionaceae;g__UBA1672;s__
bin.98	94.02	5.56	d__Bacteria;p__Actinobacteriota;c__Acidimicrobiia;o__UBA5794;f__UBA5794;g__;s__
bin.130	93.98	3.62	d__Bacteria;p__Myxococcota;c__Polyangia;o__Polyangiales;f__SG8-38;g__SG8-38;s__
bin.109	93.82	1.62	d__Bacteria;p__Bacteroidota;c__Bacteroidia;o__Flavobacteriales;f__Flavobacteriaceae;g__Eudoraea;s__
bin.64	93.74	3.86	d__Bacteria;p__Bacteroidota;c__Rhodothermia;o__Rhodothermales;f__Rubricoccaceae;g__JABDIZ01;s__JABDIZ01 sp013003465
bin.35	93.71	1.55	d__Bacteria;p__Bacteroidota;c__Bacteroidia;o__Flavobacteriales;f__Flavobacteriaceae;g__Muriicola;s__
bin.70	93.66	3.87	d__Bacteria;p__Myxococcota;c__Polyangia;o__Polyangiales;f__SG8-38;g__SG8-38;s__
bin.132	93.57	8.94	d__Bacteria;p__Proteobacteria;c__Gammaproteobacteria;o__Pseudomonadales;f__Halieaceae;g__Halioglobus_A;s__
bin.52	93.51	0.58	d__Bacteria;p__Bacteroidota;c__Bacteroidia;o__Flavobacteriales;f__Flavobacteriaceae;g__;s__
bin.16	93.32	3.75	d__Bacteria;p__Proteobacteria;c__Gammaproteobacteria;o__Chromatiales;f__Sedimenticolaceae;g__;s__
bin.7	93.19	4.21	d__Bacteria;p__Bacteroidota;c__Bacteroidia;o__Chitinophagales;f__Saprospiraceae;g__;s__
bin.73	93.01	3.37	d__Bacteria;p__Bacteroidota;c__Rhodothermia;o__Rhodothermales;f__UBA10348;g__JABDKO01;s__
bin.4	92.82	1.9	d__Bacteria;p__Bacteroidota;c__Bacteroidia;o__Chitinophagales;f__Saprospiraceae;g__;s__
bin.96	92.79	3.43	d__Bacteria;p__Gemmatimonadota;c__Gemmatimonadetes;o__Longimicrobiales;f__;g__;s__
bin.131	92.64	0.72	d__Bacteria;p__Bacteroidota;c__Bacteroidia;o__Flavobacteriales;f__Flavobacteriaceae;g__Eudoraea;s__
bin.94	92.45	1.38	d__Bacteria;p__Actinobacteriota;c__Acidimicrobiia;o__Acidimicrobiales;f__SHLQ01;g__SHLQ01;s__
bin.8	92.23	4.58	d__Bacteria;p__Proteobacteria;c__Alphaproteobacteria;o__Rhodobacterales;f__Rhodobacteraceae;g__;s__
bin.82	92.1	2.52	d__Bacteria;p__Proteobacteria;c__Gammaproteobacteria;o__Xanthomonadales;f__SZUA-38;g__;s__
bin.31	91.95	4.01	d__Bacteria;p__Proteobacteria;c__Gammaproteobacteria;o__Thiohalobacterales;f__UBA9214;g__UBA9214;s__
bin.101	91.42	7.48	d__Bacteria;p__Proteobacteria;c__Alphaproteobacteria;o__Rhizobiales;f__Rhizobiaceae;g__Salaquimonas;s__
bin.122	91.06	1.71	d__Bacteria;p__Bacteroidota;c__Bacteroidia;o__Chitinophagales;f__Saprospiraceae;g__B8-G4;s__
bin.21	90.16	1.47	d__Bacteria;p__Bacteroidota;c__Bacteroidia;o__Flavobacteriales;f__Flavobacteriaceae;g__SZUA-72;s__
bin.63	89.95	4.84	d__Bacteria;p__Verrucomicrobiota;c__Verrucomicrobiae;o__Verrucomicrobiales;f__Akkermansiaceae;g__Roseibacillus_B;s__
bin.30	89.49	0.5	d__Bacteria;p__Bacteroidota;c__Bacteroidia;o__Flavobacteriales;f__Flavobacteriaceae;g__;s__
bin.72	89.41	5.97	d__Bacteria;p__Myxococcota;c__Polyangia;o__Polyangiales;f__SG8-38;g__SG8-38;s__
bin.121	89.08	9.83	d__Bacteria;p__Actinobacteriota;c__Acidimicrobiia;o__UBA5794;f__UBA5794;g__;s__
bin.105	89.08	7.6	d__Bacteria;p__Bacteroidota;c__Bacteroidia;o__Flavobacteriales;f__Flavobacteriaceae;g__QNYL01;s__
bin.20	89.02	3.55	d__Bacteria;p__Proteobacteria;c__Gammaproteobacteria;o__UBA6522;f__UBA6522;g__;s__
bin.17	88.95	9.18	d__Bacteria;p__Proteobacteria;c__Gammaproteobacteria;o__Woeseiales;f__Woeseiaceae;g__SZUA-117;s__
bin.62	88.89	1.65	d__Bacteria;p__Proteobacteria;c__Alphaproteobacteria;o__Rhizobiales;f__Rhizobiaceae;g__Salaquimonas;s__
bin.58	88.89	1.28	d__Bacteria;p__Actinobacteriota;c__Acidimicrobiia;o__Acidimicrobiales;f__Bin134;g__;s__
bin.136	88.79	7.13	d__Bacteria;p__Bacteroidota;c__Bacteroidia;o__Cytophagales;f__Cyclobacteriaceae;g__;s__
bin.93	88.71	3.23	d__Bacteria;p__Desulfobacterota;c__Desulfobacteria;o__Desulfobacterales;f__SURF-15;g__;s__
bin.34	88.67	3.76	d__Bacteria;p__Bacteroidota;c__Bacteroidia;o__Flavobacteriales;f__JABDKJ01;g__JABDKJ01;s__
bin.19	88.53	7.36	d__Bacteria;p__Proteobacteria;c__Gammaproteobacteria;o__Woeseiales;f__Woeseiaceae;g__;s__
bin.86	88.5	2.9	d__Bacteria;p__Bacteroidota;c__Bacteroidia;o__Flavobacteriales;f__Flavobacteriaceae;g__QNYL01;s__
bin.114	88.49	5.56	d__Bacteria;p__Actinobacteriota;c__Acidimicrobiia;o__Acidimicrobiales;f__SZUA-35;g__;s__
bin.14	88.46	3.91	d__Bacteria;p__Gemmatimonadota;c__Gemmatimonadetes;o__Longimicrobiales;f__UBA6960;g__;s__
bin.79	88.17	5.27	d__Bacteria;p__Proteobacteria;c__Gammaproteobacteria;o__Pseudomonadales;f__HTCC2089;g__UBA4421;s__
bin.74	88.12	3.22	d__Bacteria;p__Proteobacteria;c__Gammaproteobacteria;o__SZUA-229;f__SZUA-229;g__JABDQW01;s__
bin.39	87.42	1.74	d__Bacteria;p__Actinobacteriota;c__Acidimicrobiia;o__UBA5794;f__UBA5794;g__;s__
bin.32	87.2	5.49	d__Bacteria;p__Proteobacteria;c__Gammaproteobacteria;o__SZUA-146;f__SZUA-146;g__JABDJB01;s__JABDJB01 sp013003425
bin.135	87.18	4.36	d__Bacteria;p__Proteobacteria;c__Alphaproteobacteria;o__Sphingomonadales;f__Sphingomonadaceae;g__Parasphingorhabdus;s__
bin.3	86.81	2.68	d__Bacteria;p__Proteobacteria;c__Alphaproteobacteria;o__Rhizobiales;f__Rhizobiaceae;g__Ahrensia;s__
bin.9	86.51	4.27	d__Bacteria;p__Actinobacteriota;c__Acidimicrobiia;o__UBA5794;f__;g__;s__
bin.23	86.38	5.7	d__Bacteria;p__Proteobacteria;c__Gammaproteobacteria;o__Xanthomonadales;f__SZUA-36;g__JABDPF01;s__
bin.55	86.36	1.62	d__Bacteria;p__Proteobacteria;c__Alphaproteobacteria;o__Rhodobacterales;f__Rhodobacteraceae;g__;s__
bin.76	86.25	3.73	d__Bacteria;p__Actinobacteriota;c__Acidimicrobiia;o__UBA5794;f__;g__;s__
bin.83	85.63	3.56	d__Bacteria;p__Proteobacteria;c__Gammaproteobacteria;o__Arenicellales;f__Arenicellaceae;g__Arenicella;s__
bin.123	85.62	3.97	d__Bacteria;p__Proteobacteria;c__Alphaproteobacteria;o__Rhizobiales;f__Hyphomicrobiaceae;g__Filomicrobium;s__
bin.61	85.57	3.39	d__Bacteria;p__Myxococcota;c__Polyangia;o__Haliangiales;f__Haliangiaceae;g__;s__
bin.54	85.17	7.39	d__Bacteria;p__Proteobacteria;c__Gammaproteobacteria;o__Pseudomonadales;f__HTCC2089;g__UBA7803;s__
bin.71	85.05	6.02	d__Bacteria;p__Proteobacteria;c__Gammaproteobacteria;o__Thiotrichales;f__UWMA-0217;g__UWMA-0217;s__
bin.133	84.89	3.36	d__Bacteria;p__Desulfobacterota_D;c__UBA1144;o__;f__;g__;s__
bin.99	84.62	2.26	d__Bacteria;p__Desulfobacterota;c__Desulfobacteria;o__Desulfobacterales;f__;g__;s__
bin.57	84.58	3.77	d__Bacteria;p__Bacteroidota;c__Bacteroidia;o__Flavobacteriales;f__Flavobacteriaceae;g__Winogradskyella;s__
bin.59	84.37	4.3	d__Bacteria;p__Myxococcota;c__Polyangia;o__Polyangiales;f__SG8-38;g__SG8-38;s__
bin.112	84.36	0.99	d__Bacteria;p__Bacteroidota;c__Bacteroidia;o__Chitinophagales;f__Saprospiraceae;g__;s__
bin.29	83.05	5.74	d__Bacteria;p__Bacteroidota;c__Bacteroidia;o__Flavobacteriales;f__Flavobacteriaceae;g__RR4-38;s__
bin.43	83.01	3.42	d__Bacteria;p__Actinobacteriota;c__Acidimicrobiia;o__Acidimicrobiales;f__Ilumatobacteraceae;g__Ilumatobacter;s__
bin.18	82.71	6.15	d__Bacteria;p__Actinobacteriota;c__Acidimicrobiia;o__Acidimicrobiales;f__SZUA-35;g__SZUA-35;s__
bin.95	82.59	2.27	d__Bacteria;p__Proteobacteria;c__Alphaproteobacteria;o__Rhizobiales;f__Rhizobiaceae;g__Ahrensia;s__
bin.124	81.82	8.18	d__Bacteria;p__Proteobacteria;c__Alphaproteobacteria;o__Rhodobacterales;f__Rhodobacteraceae;g__Roseovarius;s__
bin.78	81.81	6.29	d__Bacteria;p__Actinobacteriota;c__Acidimicrobiia;o__Acidimicrobiales;f__Ilumatobacteraceae;g__Ilumatobacter;s__
bin.100	81.71	3.05	d__Bacteria;p__Proteobacteria;c__Gammaproteobacteria;o__Arenicellales;f__LS-SOB;g__;s__
bin.45	81.31	5.47	d__Bacteria;p__Proteobacteria;c__Gammaproteobacteria;o__Woeseiales;f__Woeseiaceae;g__UBA1844;s__
bin.2	81.08	6.15	d__Bacteria;p__Proteobacteria;c__Gammaproteobacteria;o__Arenicellales;f__LS-SOB;g__;s__
bin.134	80.9	1.28	d__Bacteria;p__Actinobacteriota;c__Acidimicrobiia;o__Acidimicrobiales;f__SZUA-35;g__JABDIY01;s__
bin.40	80.88	8.49	d__Bacteria;p__Acidobacteriota;c__Thermoanaerobaculia;o__UBA5704;f__UBA5704;g__;s__
bin.120	80.63	3.94	d__Bacteria;p__Proteobacteria;c__Alphaproteobacteria;o__Rhodobacterales;f__Rhodobacteraceae;g__Roseovarius;s__
bin.103	80.56	9.08	d__Bacteria;p__Proteobacteria;c__Gammaproteobacteria;o__Woeseiales;f__Woeseiaceae;g__UBA1847;s__
bin.75	79.88	2.48	d__Bacteria;p__Proteobacteria;c__Gammaproteobacteria;o__Arenicellales;f__LS-SOB;g__;s__
bin.24	79.54	4.79	d__Bacteria;p__Proteobacteria;c__Gammaproteobacteria;o__Chromatiales;f__Sedimenticolaceae;g__;s__
bin.53	78.83	2.99	d__Bacteria;p__Actinobacteriota;c__Acidimicrobiia;o__Acidimicrobiales;f__Ilumatobacteraceae;g__Ilumatobacter;s__
bin.80	78.52	5.5	d__Bacteria;p__Proteobacteria;c__Alphaproteobacteria;o__Rhizobiales;f__Methyloligellaceae;g__MnTg02;s__
bin.6	78.27	5.51	d__Bacteria;p__Desulfobacterota;c__Desulfobulbia;o__Desulfobulbales;f__Desulfocapsaceae;g__MADRE3;s__
bin.125	78.24	8.24	d__Bacteria;p__Planctomycetota;c__Planctomycetes;o__Pirellulales;f__Pirellulaceae;g__;s__
bin.56	78.09	3.85	d__Bacteria;p__Desulfobacterota_D;c__UBA1144;o__UBA2774;f__UBA2774;g__CR02bin9;s__
bin.102	77.92	7.3	d__Bacteria;p__Bacteroidota;c__Bacteroidia;o__Flavobacteriales;f__Flavobacteriaceae;g__Eudoraea;s__
bin.128	77.64	5.65	d__Bacteria;p__Proteobacteria;c__Alphaproteobacteria;o__Rhizobiales;f__Rhizobiaceae;g__JAALLB01;s__
bin.89	76.96	4.16	d__Bacteria;p__Proteobacteria;c__Gammaproteobacteria;o__JABDLF01;f__JABDLF01;g__JABDLF01;s__
bin.77	76.89	1.91	d__Bacteria;p__Bacteroidota;c__Rhodothermia;o__Rhodothermales;f__Rubricoccaceae;g__;s__
bin.108	76.83	9.22	d__Bacteria;p__Bacteroidota;c__Bacteroidia;o__Flavobacteriales;f__Flavobacteriaceae;g__SZUA-72;s__
bin.116	76.68	8.1	d__Bacteria;p__Bacteroidota;c__Bacteroidia;o__Flavobacteriales;f__Flavobacteriaceae;g__Aureibaculum;s__
bin.27	76.59	6.92	d__Bacteria;p__Actinobacteriota;c__Acidimicrobiia;o__UBA5794;f__UBA5794;g__;s__
bin.126	76.44	8.16	d__Bacteria;p__Bacteroidota;c__Bacteroidia;o__Flavobacteriales;f__Flavobacteriaceae;g__SZUA-72;s__
bin.107	76.1	5.49	d__Bacteria;p__Gemmatimonadota;c__Gemmatimonadetes;o__Longimicrobiales;f__UBA6960;g__;s__
bin.5	75.98	2.02	d__Archaea;p__Thermoproteota;c__Nitrososphaeria;o__Nitrososphaerales;f__Nitrosopumilaceae;g__Nitrosopumilus;s__
bin.36	75.66	2.3	d__Bacteria;p__Krumholzibacteriota;c__Krumholzibacteria;o__LZORAL124-64-63;f__;g__;s__
bin.90	75.57	3.85	d__Bacteria;p__Actinobacteriota;c__Acidimicrobiia;o__UBA5794;f__UBA5794;g__;s__
bin.38	75.46	0.62	d__Bacteria;p__Bacteroidota;c__Bacteroidia;o__Flavobacteriales;f__Flavobacteriaceae;g__Maribacter_A;s__

## Sheet: 10
Supplementary Table 10
List of metagenome-assembled genomes (MAGs) used for input into the MAG-guided approach for seawater samples.
Refined bins
Bin Id	Completeness	Contamination	GTDBv207_classification
bin.1	75.85	1.07	d__Bacteria;p__Proteobacteria;c__Gammaproteobacteria;o__Burkholderiales;f__Burkholderiaceae;g__SYFN01;s__
bin.10	99.63	1.98	d__Bacteria;p__Proteobacteria;c__Gammaproteobacteria;o__Pseudomonadales;f__Ketobacteraceae;g__GCA-2748575;s__
bin.100	80.7	0	d__Bacteria;p__Bacteroidota;c__Bacteroidia;o__Flavobacteriales;f__Flavobacteriaceae;g__Polaribacter_A;s__
bin.101	85.1	2.24	d__Bacteria;p__Proteobacteria;c__Gammaproteobacteria;o__Nevskiales;f__Salinisphaeraceae;g__;s__
bin.102	84.23	0.21	d__Bacteria;p__Bacteroidota;c__Bacteroidia;o__Flavobacteriales;f__Flavobacteriaceae;g__MAG-120531;s__
bin.103	80.86	4.99	d__Bacteria;p__Proteobacteria;c__Gammaproteobacteria;o__UBA4575;f__JACCYU01;g__;s__
bin.104	83.62	7.37	d__Bacteria;p__Bacteroidota;c__Bacteroidia;o__Flavobacteriales;f__GCA-002722245;g__;s__
bin.105	99.64	1.75	d__Bacteria;p__Proteobacteria;c__Gammaproteobacteria;o__Nevskiales;f__Nevskiaceae;g__Panacagrimonas;s__
bin.106	95.11	0.57	d__Bacteria;p__Proteobacteria;c__Gammaproteobacteria;o__Methylococcales;f__Cycloclasticaceae;g__Cycloclasticus;s__Cycloclasticus sp002700385
bin.107	81.25	2.15	d__Bacteria;p__Desulfobacterota_B;c__Binatia;o__;f__;g__;s__
bin.108	90.91	0.21	d__Bacteria;p__Planctomycetota;c__UBA1135;o__UBA2386;f__UBA2386;g__GCA-2684655;s__
bin.109	83.01	3.93	d__Bacteria;p__Myxococcota;c__UBA796;o__UBA9615;f__;g__;s__
bin.11	97.03	0.9	d__Bacteria;p__Bacteroidota;c__Bacteroidia;o__Flavobacteriales;f__Crocinitomicaceae;g__UBA4466;s__
bin.110	86.49	0	d__Bacteria;p__Patescibacteria;c__Paceibacteria;o__UBA9983_A;f__UBA2163;g__UBA2100;s__
bin.111	77.52	2.28	d__Bacteria;p__Proteobacteria;c__Alphaproteobacteria;o__Parvibaculales;f__RS24;g__;s__
bin.112	80.26	2.3	d__Bacteria;p__Proteobacteria;c__Alphaproteobacteria;o__;f__;g__;s__
bin.113	93.99	0.78	d__Bacteria;p__Proteobacteria;c__Gammaproteobacteria;o__UBA6002;f__UBA6002;g__;s__
bin.114	82.07	3.45	d__Bacteria;p__Proteobacteria;c__Gammaproteobacteria;o__Pseudomonadales;f__Porticoccaceae;g__Porticoccus;s__
bin.115	91.59	1.34	d__Bacteria;p__Bdellovibrionota;c__UBA2428;o__UBA2428;f__UBA2428;g__;s__
bin.116	83.16	2.92	d__Bacteria;p__Actinobacteriota;c__Actinomycetia;o__Actinomycetales;f__Microbacteriaceae;g__Rhodoluna;s__
bin.117	79.39	0.62	d__Bacteria;p__Proteobacteria;c__Gammaproteobacteria;o__Pseudomonadales;f__Pseudohongiellaceae;g__OM182;s__
bin.118	99.65	0.37	d__Bacteria;p__Bacteroidota;c__Bacteroidia;o__Flavobacteriales;f__Flavobacteriaceae;g__Flavobacterium;s__
bin.119	81.03	1.72	d__Bacteria;p__Proteobacteria;c__Gammaproteobacteria;o__Pseudomonadales;f__Nitrincolaceae;g__ASP10-02a;s__
bin.120	78.3	3.99	d__Bacteria;p__Bacteroidota;c__Bacteroidia;o__Flavobacteriales;f__Flavobacteriaceae;g__Mariniflexile;s__
bin.121	98.55	0.48	d__Bacteria;p__Proteobacteria;c__Gammaproteobacteria;o__Nevskiales;f__Salinisphaeraceae;g__;s__
bin.122	99.06	1.72	d__Bacteria;p__Proteobacteria;c__Gammaproteobacteria;o__Enterobacterales;f__Alteromonadaceae;g__;s__
bin.123	86.68	3.99	d__Bacteria;p__Proteobacteria;c__Gammaproteobacteria;o__Nevskiales;f__Nevskiaceae;g__Panacagrimonas;s__
bin.124	99.57	0.22	d__Bacteria;p__Proteobacteria;c__Alphaproteobacteria;o__SMXS01;f__SMXS01;g__SMXS01;s__
bin.125	100	1.84	d__Bacteria;p__Bacteroidota;c__Bacteroidia;o__Flavobacteriales;f__Flavobacteriaceae;g__MS024-2A;s__
bin.126	89.07	2.05	d__Bacteria;p__Actinobacteriota;c__Actinomycetia;o__Actinomycetales;f__Microbacteriaceae;g__Aquiluna;s__
bin.128	96.07	4.72	d__Bacteria;p__Proteobacteria;c__Gammaproteobacteria;o__Pseudomonadales;f__Halieaceae;g__IMCC3088;s__
bin.129	94.54	2.49	d__Bacteria;p__Proteobacteria;c__Alphaproteobacteria;o__UBA7985;f__UBA7985;g__UBA7985;s__UBA7985 sp002708995
bin.13	99.46	0.72	d__Bacteria;p__Bacteroidota;c__Bacteroidia;o__Flavobacteriales;f__;g__;s__
bin.130	99.07	0.56	d__Bacteria;p__Proteobacteria;c__Gammaproteobacteria;o__Pseudomonadales;f__DT-91;g__;s__
bin.131	82	0.8	d__Archaea;p__Thermoplasmatota;c__Poseidoniia_A;o__Poseidoniales;f__Poseidoniaceae;g__MGIIa-L3;s__MGIIa-L3 sp11892u
bin.132	93.63	1.45	d__Bacteria;p__Proteobacteria;c__Alphaproteobacteria;o__UBA6615;f__UBA6615;g__;s__
bin.133	97.06	0	d__Bacteria;p__Bacteroidota;c__Bacteroidia;o__Flavobacteriales;f__Flavobacteriaceae;g__MS024-2A;s__MS024-2A sp002292265
bin.134	89.16	3.75	d__Bacteria;p__Proteobacteria;c__Gammaproteobacteria;o__Ga0077536;f__Ga0077536;g__UBA4457;s__
bin.135	81.02	0.8	d__Bacteria;p__Proteobacteria;c__Alphaproteobacteria;o__Parvibaculales;f__RS24;g__Micropelagos;s__Micropelagos thuwalensis
bin.136	83.96	0	d__Bacteria;p__Bacteroidota;c__Bacteroidia;o__Flavobacteriales;f__Flavobacteriaceae;g__UBA3478;s__
bin.137	79.63	8.02	d__Bacteria;p__Bacteroidota;c__Bacteroidia;o__Flavobacteriales;f__Flavobacteriaceae;g__UBA7446;s__
bin.138	97.83	3.28	d__Bacteria;p__Proteobacteria;c__Alphaproteobacteria;o__MPNO01;f__MPNO01;g__UBA830;s__
bin.139	94.98	2.37	d__Bacteria;p__Bacteroidota;c__Bacteroidia;o__Flavobacteriales;f__UBA7312;g__UBA8444;s__UBA8444 sp003454845
bin.14	78.98	0.76	d__Bacteria;p__Proteobacteria;c__Alphaproteobacteria;o__Rhodobacterales;f__Rhodobacteraceae;g__HIMB11;s__
bin.140	89.86	1.99	d__Bacteria;p__Cyanobacteria;c__Cyanobacteriia;o__Phormidesmiales;f__Phormidesmiaceae;g__JAAUQI01;s__
bin.141	86.18	4.24	d__Bacteria;p__Proteobacteria;c__Gammaproteobacteria;o__Pseudomonadales;f__HTCC2089;g__UBA4421;s__
bin.143	93.29	2.61	d__Bacteria;p__Proteobacteria;c__Alphaproteobacteria;o__Parvibaculales;f__RS24;g__UBA8337;s__
bin.144	79.62	0.66	d__Bacteria;p__Bacteroidota;c__Bacteroidia;o__Flavobacteriales;f__Flavobacteriaceae;g__MAG-120531;s__MAG-120531 sp013373635
bin.145	100	0	d__Bacteria;p__Bacteroidota;c__Bacteroidia;o__Flavobacteriales;f__BACL11;g__;s__
bin.146	89.77	2.69	d__Bacteria;p__Proteobacteria;c__Alphaproteobacteria;o__MPNO01;f__MPNO01;g__GCA-2689465;s__
bin.147	77.07	0	d__Archaea;p__Thermoplasmatota;c__Poseidoniia_A;o__Poseidoniales;f__Thalassarchaeaceae;g__MGIIb-O2;s__MGIIb-O2 sp002686525
bin.148	84.18	4.77	d__Bacteria;p__Bacteroidota;c__Bacteroidia;o__Flavobacteriales;f__Flavobacteriaceae;g__RFYP01;s__
bin.149	81.47	2.81	d__Bacteria;p__Proteobacteria;c__Gammaproteobacteria;o__Pseudomonadales;f__Halieaceae;g__Luminiphilus;s__
bin.15	89.79	6.59	d__Bacteria;p__Proteobacteria;c__Alphaproteobacteria;o__UBA7985;f__UBA7985;g__UBA7985;s__UBA7985 sp002708995
bin.150	88.62	0.84	d__Bacteria;p__Proteobacteria;c__Gammaproteobacteria;o__Enterobacterales;f__Alteromonadaceae;g__Glaciecola;s__Glaciecola sp000155775
bin.151	79.51	2	d__Bacteria;p__Firmicutes;c__Bacilli;o__Acholeplasmatales;f__Acholeplasmataceae;g__UBA8290;s__
bin.152	91.07	2.2	d__Bacteria;p__Bacteroidota;c__Bacteroidia;o__Flavobacteriales;f__Flavobacteriaceae;g__UBA3537;s__
bin.153	77.51	0	d__Bacteria;p__Bacteroidota;c__Bacteroidia;o__Flavobacteriales;f__UA16;g__UBA974;s__
bin.154	80.91	4.98	d__Bacteria;p__Proteobacteria;c__Alphaproteobacteria;o__Rickettsiales;f__UBA1997;g__SAT2731;s__
bin.155	79.14	2.42	d__Bacteria;p__Bacteroidota;c__Bacteroidia;o__Flavobacteriales;f__UBA10329;g__UBA10329;s__
bin.156	98.23	0.44	d__Bacteria;p__Proteobacteria;c__Alphaproteobacteria;o__Rhodobacterales;f__Rhodobacteraceae;g__HIMB11;s__
bin.157	96.38	0.43	d__Bacteria;p__Proteobacteria;c__Alphaproteobacteria;o__Parvibaculales;f__RS24;g__;s__
bin.158	82.04	0.8	d__Archaea;p__Thermoplasmatota;c__SW-10-69-26;o__;f__;g__;s__
bin.159	75.7	0.94	d__Bacteria;p__Bacteroidota;c__Bacteroidia;o__Flavobacteriales;f__Flavobacteriaceae;g__GCA-2733415;s__
bin.16	94.93	0	d__Bacteria;p__Chlamydiota;c__Chlamydiia;o__Chlamydiales;f__JAAKFR01;g__;s__
bin.160	98.44	2.38	d__Bacteria;p__Verrucomicrobiota;c__Verrucomicrobiae;o__Verrucomicrobiales;f__DEV007;g__Arctic95D-9;s__
bin.161	94.93	2.35	d__Bacteria;p__Planctomycetota;c__Planctomycetes;o__Pirellulales;f__Pirellulaceae;g__Rubripirellula;s__
bin.163	97.47	1.18	d__Bacteria;p__Proteobacteria;c__Gammaproteobacteria;o__Methylococcales;f__Cycloclasticaceae;g__Cycloclasticus;s__Cycloclasticus sp002700385
bin.164	97.39	0.54	d__Bacteria;p__Bacteroidota;c__Bacteroidia;o__Flavobacteriales;f__Crocinitomicaceae;g__UBA952;s__UBA952 sp011522905
bin.165	98.75	0	d__Bacteria;p__Planctomycetota;c__Planctomycetes;o__Pirellulales;f__Pirellulaceae;g__UBA721;s__UBA721 sp002701385
bin.17	96.21	0.42	d__Bacteria;p__Proteobacteria;c__Alphaproteobacteria;o__Rhodobacterales;f__Rhodobacteraceae;g__Marivivens;s__
bin.18	96.97	0.05	d__Bacteria;p__Proteobacteria;c__Gammaproteobacteria;o__Pseudomonadales;f__Halieaceae;g__IMCC3088;s__
bin.2	83.33	1.64	d__Bacteria;p__Bacteroidota;c__Rhodothermia;o__Balneolales;f__HLUCCA01;g__;s__
bin.20	77.2	1.6	d__Archaea;p__Thermoplasmatota;c__SW-10-69-26;o__;f__;g__;s__
bin.21	95.91	1.09	d__Bacteria;p__Proteobacteria;c__Alphaproteobacteria;o__Rhodobacterales;f__Rhodobacteraceae;g__Pseudorhodobacter;s__
bin.22	99.06	1.51	d__Bacteria;p__Proteobacteria;c__Gammaproteobacteria;o__Nevskiales;f__Nevskiaceae;g__Stagnimonas;s__
bin.23	82.1	3.57	d__Bacteria;p__Bacteroidota;c__Bacteroidia;o__Flavobacteriales;f__UBA10329;g__UBA10329;s__
bin.24	93.17	1.61	d__Bacteria;p__Proteobacteria;c__Gammaproteobacteria;o__Pseudomonadales;f__Halieaceae;g__Luminiphilus;s__
bin.25	98.92	6.72	d__Bacteria;p__Bacteroidota;c__Bacteroidia;o__Flavobacteriales;f__Salibacteraceae;g__;s__
bin.26	82.6	5.19	d__Bacteria;p__Proteobacteria;c__Alphaproteobacteria;o__Caulobacterales;f__Caulobacteraceae;g__Caulobacter;s__
bin.27	98.46	1.34	d__Bacteria;p__Proteobacteria;c__Gammaproteobacteria;o__Nevskiales;f__Nevskiaceae;g__Hydrocarboniphaga;s__
bin.28	78.69	4.07	d__Bacteria;p__Bacteroidota;c__Bacteroidia;o__Flavobacteriales;f__Flavobacteriaceae;g__UBA8316;s__
bin.29	84.13	2.62	d__Bacteria;p__Proteobacteria;c__Alphaproteobacteria;o__Rhodobacterales;f__Rhodobacteraceae;g__Flavimaricola;s__
bin.3	94.09	1.91	d__Bacteria;p__Planctomycetota;c__UBA1135;o__UBA1135;f__UBA1135;g__GCA-2746235;s__
bin.30	79.31	0	d__Bacteria;p__Proteobacteria;c__Gammaproteobacteria;o__Pseudomonadales;f__Pseudohongiellaceae;g__OM182;s__
bin.31	79.62	5.79	d__Bacteria;p__Proteobacteria;c__Gammaproteobacteria;o__Pseudomonadales;f__Nitrincolaceae;g__Marinobacterium;s__
bin.32	99.53	0.5	d__Bacteria;p__Actinobacteriota;c__Actinomycetia;o__Mycobacteriales;f__Mycobacteriaceae;g__Mycobacterium;s__Mycobacterium poriferae
bin.33	86.7	5	d__Bacteria;p__Proteobacteria;c__Alphaproteobacteria;o__Parvibaculales;f__RS24;g__UBA8337;s__
bin.34	90.27	2.17	d__Bacteria;p__Proteobacteria;c__Gammaproteobacteria;o__Nevskiales;f__;g__;s__
bin.35	75.86	0	d__Bacteria;p__Proteobacteria;c__Alphaproteobacteria;o__Parvibaculales;f__RS24;g__;s__
bin.36	98.98	2	d__Bacteria;p__Verrucomicrobiota;c__Verrucomicrobiae;o__Verrucomicrobiales;f__DEV007;g__JAACDM01;s__JAACDM01 sp009936795
bin.37	83.35	5.24	d__Bacteria;p__Bacteroidota;c__Bacteroidia;o__Flavobacteriales;f__Crocinitomicaceae;g__;s__
bin.38	96.82	0.75	d__Bacteria;p__Proteobacteria;c__Alphaproteobacteria;o__Rhodobacterales;f__Rhodobacteraceae;g__Marivita;s__
bin.39	75.03	2.33	d__Bacteria;p__Bacteroidota;c__Bacteroidia;o__Flavobacteriales;f__Flavobacteriaceae;g__MS024-2A;s__MS024-2A sp011525195
bin.4	94.29	2.42	d__Bacteria;p__Actinobacteriota;c__Actinomycetia;o__Sporichthyales;f__Sporichthyaceae;g__;s__
bin.40	77.22	1.16	d__Bacteria;p__Proteobacteria;c__Alphaproteobacteria;o__Rhodobacterales;f__Rhodobacteraceae;g__LNNU-3342;s__
bin.41	97.2	2.39	d__Archaea;p__Thermoplasmatota;c__SW-10-69-26;o__;f__;g__;s__
bin.42	93.29	1.71	d__Bacteria;p__Proteobacteria;c__Gammaproteobacteria;o__Nevskiales;f__;g__;s__
bin.43	97.2	0.8	d__Archaea;p__Thermoplasmatota;c__E2;o__;f__;g__;s__
bin.44	97.78	0.76	d__Bacteria;p__Proteobacteria;c__Alphaproteobacteria;o__Sphingomonadales;f__Sphingomonadaceae;g__Altererythrobacter_F;s__
bin.45	97.4	0.14	d__Bacteria;p__Proteobacteria;c__Gammaproteobacteria;o__Nevskiales;f__Salinisphaeraceae;g__;s__
bin.46	97.01	0.72	d__Bacteria;p__Proteobacteria;c__Gammaproteobacteria;o__Nevskiales;f__Oceanococcaceae;g__Abyssibacter;s__
bin.47	97.87	0.93	d__Archaea;p__Thermoplasmatota;c__SW-10-69-26;o__;f__;g__;s__
bin.48	95.88	1.96	d__Bacteria;p__Proteobacteria;c__Alphaproteobacteria;o__SPJN01;f__SPJN01;g__SPJN01;s__
bin.49	97.76	0.43	d__Bacteria;p__Proteobacteria;c__Alphaproteobacteria;o__SPJN01;f__SPJN01;g__;s__
bin.5	86.15	2.52	d__Bacteria;p__Desulfobacterota_B;c__Binatia;o__UBA1149;f__UBA1149;g__;s__
bin.50	99.28	0.72	d__Bacteria;p__Proteobacteria;c__Gammaproteobacteria;o__Nevskiales;f__Oceanococcaceae;g__Abyssibacter;s__
bin.51	96.27	1.4	d__Bacteria;p__Proteobacteria;c__Alphaproteobacteria;o__Rhodobacterales;f__Rhodobacteraceae;g__UBA9554;s__UBA9554 sp009922885
bin.52	83.82	1.08	d__Bacteria;p__Bacteroidota;c__Bacteroidia;o__Flavobacteriales;f__UA16;g__;s__
bin.53	84	3.85	d__Bacteria;p__Proteobacteria;c__Gammaproteobacteria;o__Nevskiales;f__Nevskiaceae;g__Stagnimonas;s__
bin.54	93.24	3.03	d__Bacteria;p__Bacteroidota;c__Bacteroidia;o__Flavobacteriales;f__Crocinitomicaceae;g__UBA2040;s__
bin.55	93.01	9.23	d__Bacteria;p__Proteobacteria;c__Gammaproteobacteria;o__Pseudomonadales;f__Halieaceae;g__Luminiphilus;s__
bin.56	91.04	1.69	d__Bacteria;p__Proteobacteria;c__Gammaproteobacteria;o__Nevskiales;f__Nevskiaceae;g__Sinimarinibacterium;s__Sinimarinibacterium flocculans
bin.57	95.03	0.84	d__Bacteria;p__Proteobacteria;c__Alphaproteobacteria;o__SPJN01;f__SPJN01;g__;s__
bin.58	87.63	1.72	d__Bacteria;p__Proteobacteria;c__Gammaproteobacteria;o__Enterobacterales;f__Alteromonadaceae;g__Pseudoalteromonas;s__Pseudoalteromonas marina
bin.59	97.69	1.7	d__Bacteria;p__Bacteroidota;c__Bacteroidia;o__Flavobacteriales;f__Flavobacteriaceae;g__Maribacter;s__
bin.6	98.77	1.2	d__Bacteria;p__Proteobacteria;c__Gammaproteobacteria;o__Pseudomonadales;f__UBA7434;g__;s__
bin.60	97.2	0.8	d__Archaea;p__Thermoplasmatota;c__E2;o__UBA9212;f__;g__;s__
bin.61	99.73	0.81	d__Bacteria;p__Proteobacteria;c__Alphaproteobacteria;o__Caulobacterales;f__Caulobacteraceae;g__Asticcacaulis;s__
bin.62	93.84	8.54	d__Bacteria;p__Bacteroidota;c__Bacteroidia;o__Chitinophagales;f__UBA8649;g__;s__
bin.63	79.1	3.08	d__Bacteria;p__Campylobacterota;c__Campylobacteria;o__Campylobacterales;f__Arcobacteraceae;g__;s__
bin.64	99.1	2.03	d__Bacteria;p__Verrucomicrobiota;c__Verrucomicrobiae;o__Opitutales;f__UBA2995;g__UBA2995;s__
bin.65	92.37	0	d__Bacteria;p__Bacteroidota;c__Bacteroidia;o__Flavobacteriales;f__Flavobacteriaceae;g__MS024-2A;s__MS024-2A sp902546725
bin.66	88.24	1.68	d__Bacteria;p__Desulfobacterota_B;c__Binatia;o__UBA1149;f__UBA1149;g__;s__
bin.67	98.73	1.11	d__Bacteria;p__Proteobacteria;c__Gammaproteobacteria;o__Nevskiales;f__Nevskiaceae;g__Panacagrimonas;s__
bin.68	88.54	2.11	d__Bacteria;p__Proteobacteria;c__Gammaproteobacteria;o__Pseudomonadales;f__Oleiphilaceae;g__PZPK01;s__
bin.69	98.15	0.37	d__Bacteria;p__Proteobacteria;c__Gammaproteobacteria;o__Pseudomonadales;f__Porticoccaceae;g__;s__
bin.7	90.06	5.61	d__Bacteria;p__Proteobacteria;c__Gammaproteobacteria;o__Pseudomonadales;f__Nitrincolaceae;g__Marinobacterium;s__
bin.70	92.16	1.36	d__Bacteria;p__Verrucomicrobiota;c__Verrucomicrobiae;o__Verrucomicrobiales;f__Akkermansiaceae;g__SW10;s__
bin.71	98.36	0.49	d__Bacteria;p__Proteobacteria;c__Alphaproteobacteria;o__Rhizobiales;f__Xanthobacteraceae;g__Ancylobacter;s__
bin.72	84.77	0	d__Bacteria;p__Patescibacteria;c__Paceibacteria;o__UBA9983_A;f__JAACPR01;g__;s__
bin.73	98.1	1.27	d__Bacteria;p__Proteobacteria;c__Gammaproteobacteria;o__Nevskiales;f__Oceanococcaceae;g__Oceanococcus;s__Oceanococcus atlanticus
bin.74	75.86	0	d__Bacteria;p__Bacteroidota;c__Bacteroidia;o__Flavobacteriales;f__Crocinitomicaceae;g__M0103;s__
bin.76	83.44	2.99	d__Bacteria;p__Proteobacteria;c__Gammaproteobacteria;o__Pseudomonadales;f__HTCC2089;g__UBA4421;s__
bin.77	79.56	2.75	d__Bacteria;p__Bacteroidota;c__Bacteroidia;o__NS11-12g;f__UBA955;g__VMCP01;s__
bin.78	84.41	1.45	d__Bacteria;p__Bacteroidota;c__Bacteroidia;o__Flavobacteriales;f__UBA10066;g__;s__
bin.79	75.86	4.86	d__Bacteria;p__Proteobacteria;c__Gammaproteobacteria;o__Nevskiales;f__Oceanococcaceae;g__Abyssibacter;s__
bin.80	89.95	0	d__Bacteria;p__Planctomycetota;c__Planctomycetes;o__Pirellulales;f__Pirellulaceae;g__Rubripirellula;s__
bin.81	84.68	1.99	d__Bacteria;p__Bacteroidota;c__Bacteroidia;o__Flavobacteriales;f__UA16;g__UBA11663;s__
bin.82	87.82	6.31	d__Bacteria;p__Bacteroidota;c__Bacteroidia;o__Chitinophagales;f__Saprospiraceae;g__AM-2324;s__
bin.83	98.82	1.75	d__Bacteria;p__Proteobacteria;c__Gammaproteobacteria;o__Nevskiales;f__Oceanococcaceae;g__Oceanococcus;s__
bin.84	79.32	1.3	d__Bacteria;p__Proteobacteria;c__Gammaproteobacteria;o__Nevskiales;f__Oceanococcaceae;g__;s__
bin.85	92.66	1.14	d__Bacteria;p__Proteobacteria;c__Gammaproteobacteria;o__Nevskiales;f__Oceanococcaceae;g__Abyssibacter;s__
bin.86	88.26	1.14	d__Bacteria;p__Bacteroidota;c__Bacteroidia;o__Cytophagales;f__Spirosomaceae;g__;s__
bin.87	98.2	0	d__Bacteria;p__Proteobacteria;c__Alphaproteobacteria;o__GCA-2746255;f__GCA-2746255;g__GCA-2746255;s__
bin.88	77.89	6.38	d__Bacteria;p__Proteobacteria;c__Alphaproteobacteria;o__Rhodobacterales;f__Rhodobacteraceae;g__;s__
bin.89	78.75	1.9	d__Bacteria;p__Proteobacteria;c__Gammaproteobacteria;o__Pseudomonadales;f__Porticoccaceae;g__LSUCC0057;s__LSUCC0057 sp004535795
bin.9	90.63	4.38	d__Bacteria;p__Proteobacteria;c__Alphaproteobacteria;o__Rhizobiales;f__Rhizobiaceae;g__Allorhizobium;s__
bin.90	94.54	2.46	d__Bacteria;p__Bacteroidota;c__Bacteroidia;o__NS11-12g;f__UBA955;g__VMCP01;s__VMCP01 sp008081305
bin.91	92.16	5.5	d__Bacteria;p__Bacteroidota;c__Bacteroidia;o__Flavobacteriales;f__Flavobacteriaceae;g__Flavobacterium;s__
bin.92	98.86	0	d__Bacteria;p__Planctomycetota;c__Phycisphaerae;o__Phycisphaerales;f__SM1A02;g__UBA854;s__
bin.93	81.47	0	d__Archaea;p__Thermoplasmatota;c__Poseidoniia_A;o__Poseidoniales;f__Thalassarchaeaceae;g__MGIIb-O2;s__MGIIb-O2 sp002498985
bin.94	87.45	1.09	d__Bacteria;p__Proteobacteria;c__Gammaproteobacteria;o__Nevskiales;f__Salinisphaeraceae;g__;s__
bin.95	90.52	2.07	d__Bacteria;p__Bacteroidota;c__Bacteroidia;o__Flavobacteriales;f__Flavobacteriaceae;g__Ulvibacter_B;s__
bin.96	81.98	1.34	d__Bacteria;p__Proteobacteria;c__Alphaproteobacteria;o__Rhodobacterales;f__Rhodobacteraceae;g__Lentibacter;s__Lentibacter algarum
bin.97	83.49	3.42	d__Bacteria;p__Proteobacteria;c__Gammaproteobacteria;o__Burkholderiales;f__Burkholderiaceae;g__RFXW01;s__
bin.98	84.37	2.35	d__Bacteria;p__Planctomycetota;c__Planctomycetes;o__Pirellulales;f__Pirellulaceae;g__Rubripirellula;s__
bin.99	77.59	9.09	d__Bacteria;p__Bacteroidota;c__Bacteroidia;o__Flavobacteriales;f__UA16;g__UBA8752;s__

[truncated: 5 more sheets: 11, 12, 13, 14, 15]
